# Supplementary material for: Single-cell transcriptomic analysis of hematopoietic progenitor cells from patients with systemic lupus erythematosus reveals interferon-inducible reprogramming in early progenitors
Source: Front Immunol. 2024 May 8;15:1383358. doi: 10.3389/fimmu.2024.1383358 (PMC11109438; doi:10.3389/fimmu.2024.1383358)
Supplement: Supplementary file 2 [file Table_1.xlsx]

## Sheet: Sheet1
Supplementary Table 1. Patients' characteristics at bone marrow aspiration
Sample	Age	ANA	anti-DNA	C3/C4	Nephritis	NPSLE	Serositis	Arthritis	Ulcers	Alopecia	PGA	Disease duration	Severity pattern	SLEDAI	Medication
SLE1	28	+	-	low	-	-	-	+	-	+	1.5	23	Moderate	8	HCQ
SLE2	42	+	NAN	low	+	-	+	+	+	-	3	11	Severe	15	PZ, RTX
SLE4	26	+	+	low	-	-	-	+	-	+	3	8	Severe	8	HCQ,PZ
SLE5	77	-	-	-	-	-	-	+	+	+	1.5	7	Mild	8	HCQ,MTX
PZ: prednisone, RTX: rituximab, MTX: methotrexate, HCQ: hydroxychloroquin
