# Supplementary material for: Single-cell transcriptomic analysis of hematopoietic progenitor cells from patients with systemic lupus erythematosus reveals interferon-inducible reprogramming in early progenitors
Source: Front Immunol. 2024 May 8;15:1383358. doi: 10.3389/fimmu.2024.1383358 (PMC11109438; doi:10.3389/fimmu.2024.1383358)
Supplement: Supplementary file 3 [file Table_2.xlsx]

## Sheet: Sheet1
Supplementary Table 2. Top 100 differentially expressed genes in each cluster compared to all others (log2FC>0.2 & p<0.01)
Gene.stable.ID.version	Gene.name	p_val	avg_log2FC	pct.1 (cluster)	pct.2 (all others)	cluster
ENSG00000207088.1	SNORA7B	1.88e-19	3.46	0.402	0.05	0
ENSG00000116754.13	SRSF11	3.8e-16	0.6	0.483	0.847	0
ENSG00000171634.17	BPTF	3.62e-12	1.07	0.356	0.693	0
ENSG00000198851.9	CD3E	4e-12	3.68	0.299	0.05	0
ENSG00000085224.22	ATRX	2.13e-11	0.3	0.391	0.69	0
ENSG00000114942.13	EEF1B2	8.62e-10	1.82	0.414	0.658	0
ENSG00000008517.16	IL32	9.18e-10	2.65	0.207	0.027	0
ENSG00000237550.5	RPL9P9	3.47e-09	1.89	0.299	0.605	0
ENSG00000164985.14	PSIP1	1.06e-08	0.22	0.299	0.566	0
ENSG00000119707.13	RBM25	2.54e-08	1.12	0.494	0.72	0
ENSG00000108055.9	SMC3	2.83e-08	1.18	0.241	0.507	0
ENSG00000054267.21	ARID4B	2.98e-08	0.58	0.391	0.637	0
ENSG00000256222.2	MTRNR2L3	5.23e-08	0.36	0.207	0.038	0
ENSG00000185787.14	MORF4L1	6.47e-08	0.59	0.322	0.566	0
ENSG00000147274.14	RBMX	7.04e-08	1.68	0.425	0.676	0
ENSG00000253729.7	PRKDC	1.37e-07	0.34	0.23	0.496	0
ENSG00000055609.17	KMT2C	1.46e-07	0.64	0.345	0.596	0
ENSG00000163682.16	RPL9	2.23e-07	0.48	0.54	0.732	0
ENSG00000226084.5	AC113935.1	2.63e-07	0.43	0.195	0.516	0
ENSG00000109920.12	FNBP4	2.79e-07	0.32	0.287	0.54	0
ENSG00000063177.12	RPL18	2.95e-07	0.78	0.46	0.676	0
ENSG00000197471.11	SPN	4.06e-07	1.94	0.161	0.457	0
ENSG00000197111.15	PCBP2	4.31e-07	1.68	0.161	0.425	0
ENSG00000235174.1	RPL39P3	4.46e-07	1.31	0.172	0.475	0
ENSG00000003756.16	RBM5	4.6e-07	1.03	0.195	0.481	0
ENSG00000211751.9	TRBC1	5.03e-07	4.11	0.241	0.068	0
ENSG00000232346.1	Z74021.1	5.94e-07	0.5	0.092	0.389	0
ENSG00000133226.16	SRRM1	6.38e-07	0.29	0.402	0.637	0
ENSG00000171858.17	RPS21	7.22e-07	0.31	0.471	0.684	0
ENSG00000187735.13	TCEA1	8.97e-07	0.41	0.207	0.472	0
ENSG00000172809.12	RPL38	9.28e-07	0.2	0.46	0.652	0
ENSG00000112335.14	SNX3	9.61e-07	0.36	0.103	0.369	0
ENSG00000115355.16	CCDC88A	1.21e-06	1.06	0.333	0.572	0
ENSG00000250472.1	TRIM36-IT1	1.36e-06	0.88	0.287	0.094	0
ENSG00000234009.1	RPL5P34	1.41e-06	0.43	0.172	0.466	0
ENSG00000134759.13	ELP2	1.48e-06	1.63	0.149	0.401	0
ENSG00000198918.7	RPL39	1.67e-06	1.26	0.46	0.673	0
ENSG00000218227.3	AC136632.1	1.97e-06	0.34	0.161	0.448	0
ENSG00000118816.9	CCNI	1.98e-06	1.01	0.471	0.655	0
ENSG00000143933.16	CALM2	2.17e-06	0.79	0.402	0.593	0
ENSG00000105373.18	NOP53	2.33e-06	0.78	0.23	0.475	0
ENSG00000116560.10	SFPQ	2.72e-06	0.9	0.46	0.655	0
ENSG00000221983.7	UBA52	2.81e-06	0.4	0.437	0.622	0
ENSG00000163660.11	CCNL1	4.48e-06	0.33	0.391	0.558	0
ENSG00000161016.17	RPL8	4.58e-06	1.71	0.598	0.726	0
ENSG00000128829.11	EIF2AK4	4.61e-06	2.48	0.103	0.36	0
ENSG00000006125.17	AP2B1	4.73e-06	0.6	0.126	0.366	0
ENSG00000126777.17	KTN1	5.47e-06	0.51	0.345	0.558	0
ENSG00000142937.11	RPS8	5.7e-06	0.36	0.609	0.735	0
ENSG00000105372.7	RPS19	5.82e-06	0.32	0.644	0.805	0
ENSG00000210196.2	MT-TP	6.2e-06	1.65	0.218	0.525	0
ENSG00000125351.11	UPF3B	6.8e-06	0.99	0.126	0.375	0
ENSG00000187239.16	FNBP1	6.86e-06	0.3	0.46	0.649	0
ENSG00000156052.10	GNAQ	7.08e-06	1.11	0.276	0.481	0
ENSG00000111716.12	LDHB	7.26e-06	1.88	0.161	0.419	0
ENSG00000131508.15	UBE2D2	7.46e-06	0.62	0.149	0.41	0
ENSG00000177600.8	RPLP2	7.49e-06	0.55	0.563	0.714	0
ENSG00000187109.13	NAP1L1	7.51e-06	0.55	0.54	0.72	0
ENSG00000170456.15	DENND5B	8.73e-06	1.49	0.046	0.265	0
ENSG00000119335.16	SET	8.76e-06	1.54	0.506	0.637	0
ENSG00000125354.22	2006-09-01	9.57e-06	0.21	0.379	0.584	0
ENSG00000125740.13	FOSB	1.08e-05	2.62	0.552	0.301	0
ENSG00000151240.16	DIP2C	1.11e-05	1.9	0.793	0.646	0
ENSG00000122566.21	HNRNPA2B1	1.29e-05	2.05	0.609	0.726	0
ENSG00000182899.16	RPL35A	1.34e-05	1.55	0.517	0.667	0
ENSG00000145833.15	DDX46	1.34e-05	0.77	0.241	0.457	0
ENSG00000100354.20	TNRC6B	1.36e-05	0.3	0.368	0.569	0
ENSG00000116251.10	RPL22	1.45e-05	1.27	0.218	0.437	0
ENSG00000139746.15	RBM26	1.51e-05	0.54	0.23	0.451	0
ENSG00000275110.1	MIR6087	1.53e-05	0.27	0.23	0.071	0
ENSG00000162521.18	RBBP4	1.68e-05	0.46	0.184	0.431	0
ENSG00000142541.16	RPL13A	1.72e-05	0.52	0.609	0.779	0
ENSG00000104824.17	HNRNPL	1.8e-05	0.43	0.172	0.41	0
ENSG00000156110.13	ADK	1.85e-05	0.45	0.08	0.295	0
ENSG00000099800.7	TIMM13	1.96e-05	0.26	0.092	0.31	0
ENSG00000108175.16	ZMIZ1	1.98e-05	0.95	0.184	0.416	0
ENSG00000274012.1	RN7SL2	2.14e-05	1.66	0.782	0.64	0
ENSG00000185088.13	RPS27L	2.25e-05	0.24	0.126	0.354	0
ENSG00000128908.16	INO80	2.3e-05	1.03	0.126	0.354	0
ENSG00000116489.12	CAPZA1	2.44e-05	1.39	0.115	0.333	0
ENSG00000126267.9	COX6B1	2.49e-05	2.51	0.299	0.487	0
ENSG00000116062.14	MSH6	2.55e-05	0.68	0.149	0.381	0
ENSG00000108021.20	FAM208B	2.64e-05	1.77	0.115	0.336	0
ENSG00000131375.9	CAPN7	2.7e-05	0.2	0.092	0.304	0
ENSG00000105968.18	H2AFV	2.71e-05	0.93	0.264	0.454	0
ENSG00000143614.9	GATAD2B	2.73e-05	2.08	0.172	0.401	0
ENSG00000105323.16	HNRNPUL1	3.14e-05	0.83	0.31	0.528	0
ENSG00000108298.11	RPL19	3.14e-05	0.63	0.575	0.684	0
ENSG00000115904.12	SOS1	4.22e-05	0.76	0.115	0.319	0
ENSG00000138398.15	PPIG	4.6e-05	1.63	0.23	0.413	0
ENSG00000215845.10	TSTD1	4.79e-05	0.73	0.138	0.354	0
ENSG00000229833.9	PET100	4.89e-05	0.5	0.138	0.369	0
ENSG00000198856.12	OSTC	4.9e-05	0.83	0.115	0.319	0
ENSG00000075292.18	ZNF638	5.44e-05	0.4	0.207	0.41	0
ENSG00000171490.12	RSL1D1	5.93e-05	5.2	0.218	0.425	0
ENSG00000008083.13	JARID2	6.01e-05	0.5	0.149	0.354	0
ENSG00000136261.14	BZW2	6.21e-05	0.3	0.092	0.286	0
ENSG00000104218.14	CSPP1	7.46e-05	1.35	0.092	0.289	0
ENSG00000211772.11	TRBC2	7.48e-05	2.69	0.356	0.177	0
ENSG00000204120.14	GIGYF2	7.73e-05	0.27	0.161	0.386	0
ENSG00000163697.16	APBB2	9.56e-67	4.91	0.835	0.026	1
ENSG00000242808.8	SOX2-OT	3.2e-66	4.58	0.859	0.035	1
ENSG00000228262.9	LINC01320	1.17e-65	3.51	0.882	0.044	1
ENSG00000139132.14	FGD4	1.94e-65	6.11	0.871	0.044	1
ENSG00000111961.17	SASH1	1.99e-64	6.25	0.8	0.023	1
ENSG00000182329.12	KIAA2012	1.07e-61	6.25	0.788	0.026	1
ENSG00000158486.13	DNAH3	1.06e-60	6.71	0.882	0.082	1
ENSG00000218336.8	TENM3	1.67e-60	5.58	0.788	0.032	1
ENSG00000283674.2	AC068587.4	1.76e-60	4.98	0.882	0.067	1
ENSG00000187323.11	DCC	1.36e-59	3.97	0.753	0.018	1
ENSG00000141337.12	ARSG	7.88e-58	2.79	0.765	0.029	1
ENSG00000266719.1	MIR4676	1.08e-57	5.25	0.659	0	1
ENSG00000229531.5	Z99127.1	1.24e-57	4.56	0.741	0.021	1
ENSG00000196935.8	SRGAP1	1.26e-57	7.11	0.847	0.073	1
ENSG00000086717.18	PPEF1	1.59e-57	3.91	0.847	0.07	1
ENSG00000077943.7	ITGA8	2.25e-57	4.91	0.765	0.032	1
ENSG00000178568.14	ERBB4	3.02e-57	4.36	0.812	0.059	1
ENSG00000234680.1	VN2R3P	3.13e-57	7.16	0.694	0.012	1
ENSG00000187391.20	MAGI2	7.4e-57	4.69	0.847	0.073	1
ENSG00000171587.14	DSCAM	8.47e-57	5.76	0.718	0.021	1
ENSG00000183117.18	CSMD1	9.89e-57	3.57	0.847	0.062	1
ENSG00000241469.7	LINC00635	1.04e-56	7.44	0.824	0.07	1
ENSG00000134532.16	SOX5	1.2e-56	2.4	0.753	0.032	1
ENSG00000133958.13	UNC79	2.83e-56	4.51	0.788	0.044	1
ENSG00000137948.18	BRDT	3.32e-56	4.63	0.753	0.035	1
ENSG00000235992.1	GRAMD4P2	5.74e-56	3.75	0.741	0.026	1
ENSG00000106069.22	CHN2	7.34e-56	6.31	0.835	0.079	1
ENSG00000251634.2	AC145138.1	2.39e-55	2.16	0.729	0.021	1
ENSG00000180815.14	MAP3K15	4.9e-55	3.33	0.812	0.056	1
ENSG00000250064.1	AC097480.1	8.19e-55	6.11	0.682	0.015	1
ENSG00000260192.2	LINC02240	8.29e-55	5.47	0.682	0.015	1
ENSG00000196660.10	SLC30A10	1.5e-54	5.36	0.8	0.059	1
ENSG00000038945.14	MSR1	1.64e-54	5.45	0.741	0.035	1
ENSG00000234717.1	TMEM212-AS1	2.02e-54	4.75	0.753	0.038	1
ENSG00000258901.2	AL121821.2	3.46e-54	4.76	0.753	0.041	1
ENSG00000147862.16	NFIB	4.22e-54	4.15	0.812	0.067	1
ENSG00000259039.2	AL161804.1	7.07e-54	5.03	0.729	0.032	1
ENSG00000231367.5	AC011247.1	4.29e-53	4.56	0.659	0.012	1
ENSG00000179978.11	AC140134.1	4.41e-53	3.3	0.718	0.026	1
ENSG00000247373.3	AC055713.1	4.59e-53	3.73	0.788	0.059	1
ENSG00000256084.1	AC092112.1	4.97e-53	5.72	0.682	0.021	1
ENSG00000198626.15	RYR2	7.83e-53	5.16	0.753	0.047	1
ENSG00000251003.8	ZFPM2-AS1	1.08e-52	5.75	0.729	0.041	1
ENSG00000224274.1	ENSAP1	1.21e-52	4.34	0.659	0.012	1
ENSG00000145362.17	ANK2	1.61e-52	6.26	0.729	0.041	1
ENSG00000122786.19	CALD1	3.93e-52	5.73	0.671	0.018	1
ENSG00000136052.9	SLC41A2	4.21e-52	4.69	0.706	0.029	1
ENSG00000171724.2	VAT1L	6.33e-52	5.35	0.647	0.012	1
ENSG00000187775.16	DNAH17	6.39e-52	4.29	0.8	0.067	1
ENSG00000228058.1	LINC01736	7.87e-52	4.53	0.659	0.015	1
ENSG00000156414.18	TDRD9	1.31e-51	4.37	0.765	0.053	1
ENSG00000151474.22	FRMD4A	1.51e-51	4.27	0.706	0.032	1
ENSG00000257523.2	LINC02326	1.71e-51	3.43	0.718	0.035	1
ENSG00000091656.16	ZFHX4	1.73e-51	4.47	0.694	0.026	1
ENSG00000113645.14	WWC1	2.35e-51	4.32	0.753	0.05	1
ENSG00000234021.1	AL596451.1	2.41e-51	3.84	0.647	0.015	1
ENSG00000203734.11	ECT2L	3.34e-51	2.75	0.8	0.067	1
ENSG00000157399.14	ARSE	4.3e-51	4.48	0.741	0.05	1
ENSG00000219693.3	FGF7P8	5.35e-51	3.76	0.624	0.009	1
ENSG00000119121.21	TRPM6	5.38e-51	3.14	0.776	0.062	1
ENSG00000157445.14	CACNA2D3	5.63e-51	4.73	0.647	0.015	1
ENSG00000216901.1	ZNF603P	5.82e-51	4.93	0.682	0.029	1
ENSG00000152380.9	FAM151B	5.83e-51	5.52	0.659	0.018	1
ENSG00000229999.6	AL022238.2	6.23e-51	4.13	0.729	0.044	1
ENSG00000134376.15	CRB1	8.5e-51	6.43	0.718	0.041	1
ENSG00000174792.10	ODAPH	8.71e-51	7.25	0.671	0.026	1
ENSG00000146038.11	DCDC2	9.58e-51	4.03	0.624	0.009	1
ENSG00000158865.12	SLC5A11	1.39e-50	5.71	0.682	0.029	1
ENSG00000253557.5	AC100849.1	2.16e-50	4.2	0.659	0.021	1
ENSG00000207034.1	RF00019	2.41e-50	4.85	0.624	0.012	1
ENSG00000154240.16	CEP112	2.46e-50	3.91	0.776	0.067	1
ENSG00000187672.12	ERC2	2.76e-50	5.27	0.624	0.012	1
ENSG00000128573.24	FOXP2	3.92e-50	5.78	0.718	0.044	1
ENSG00000232537.1	AC092810.3	4.02e-50	3.43	0.635	0.012	1
ENSG00000123977.9	DAW1	4.92e-50	7.6	0.647	0.021	1
ENSG00000151812.14	SLC35F4	5.08e-50	5.25	0.682	0.029	1
ENSG00000156026.14	MCU	5.69e-50	3.59	0.741	0.05	1
ENSG00000278175.3	GLIDR	6.93e-50	4.95	0.671	0.026	1
ENSG00000170161.6	AL512625.1	7.02e-50	4.9	0.682	0.029	1
ENSG00000232729.7	AC211433.1	8.86e-50	5.66	0.706	0.041	1
ENSG00000201939.1	RNA5SP224	8.99e-50	5.33	0.588	0.003	1
ENSG00000104413.16	ESRP1	9.17e-50	2.69	0.635	0.015	1
ENSG00000253684.1	BUD31P1	9.99e-50	2.37	0.682	0.029	1
ENSG00000112782.16	CLIC5	1.01e-49	3.45	0.635	0.015	1
ENSG00000154654.14	NCAM2	1.37e-49	4.29	0.612	0.009	1
ENSG00000072657.8	TRHDE	1.74e-49	3.49	0.6	0.006	1
ENSG00000281706.2	LINC01012	4e-49	5.61	0.659	0.026	1
ENSG00000140945.16	CDH13	5.45e-49	5.04	0.682	0.032	1
ENSG00000207365.1	RF00019	5.95e-49	3.52	0.624	0.012	1
ENSG00000223890.1	AC008171.1	7.18e-49	6.12	0.588	0.006	1
ENSG00000255703.1	AC127070.3	9.25e-49	6.35	0.635	0.021	1
ENSG00000214050.7	FBXO16	1.11e-48	4.77	0.588	0.006	1
ENSG00000235857.1	CTBP2P1	1.16e-48	4.62	0.6	0.009	1
ENSG00000004846.16	ABCB5	1.18e-48	5.43	0.682	0.038	1
ENSG00000198947.15	DMD	1.77e-48	1.97	0.682	0.032	1
ENSG00000007174.17	DNAH9	1.79e-48	3.38	0.882	0.141	1
ENSG00000133401.15	PDZD2	1.83e-48	4.85	0.824	0.109	1
ENSG00000114757.18	PEX5L	2.23e-48	1.95	0.694	0.041	1
ENSG00000258694.1	LINC02319	2.23e-48	4.72	0.588	0.006	1
ENSG00000120659.14	TNFSF11	2.25e-48	4.82	0.624	0.015	1
ENSG00000251562.8	MALAT1	9.85e-24	1.42	1	0.923	2
ENSG00000245532.8	NEAT1	2.85e-11	1.68	0.867	0.593	2
ENSG00000083896.12	YTHDC1	5.1e-11	2.12	0.787	0.419	2
ENSG00000199377.1	RNU5F-1	9.63e-09	1.17	0.427	0.137	2
ENSG00000215252.11	GOLGA8B	1.58e-08	1.34	0.64	0.319	2
ENSG00000163660.11	CCNL1	2.74e-08	1.13	0.76	0.473	2
ENSG00000175265.17	GOLGA8A	2.96e-08	1.52	0.56	0.262	2
ENSG00000026508.18	CD44	3.04e-08	2.51	0.627	0.33	2
ENSG00000135976.18	ANKRD36	4.26e-08	2	0.693	0.396	2
ENSG00000159140.19	SON	7.23e-08	1.01	0.907	0.738	2
ENSG00000136527.17	TRA2B	8.62e-08	1.76	0.787	0.521	2
ENSG00000140983.13	RHOT2	1.87e-07	1.93	0.36	0.117	2
ENSG00000124766.6	SOX4	3.04e-07	1.45	0.813	0.595	2
ENSG00000132424.15	PNISR	6.19e-07	0.94	0.893	0.635	2
ENSG00000125844.15	RRBP1	8.04e-07	2.4	0.4	0.157	2
ENSG00000096384.19	HSP90AB1	8.3e-07	1.05	0.853	0.624	2
ENSG00000059588.9	TARBP1	1.13e-06	2.36	0.467	0.222	2
ENSG00000273338.1	AC103591.3	1.51e-06	1.49	0.56	0.305	2
ENSG00000189079.15	ARID2	2.12e-06	1.79	0.533	0.293	2
ENSG00000108654.14	DDX5	2.14e-06	0.67	0.947	0.761	2
ENSG00000108848.15	LUC7L3	2.29e-06	1.04	0.88	0.698	2
ENSG00000145708.10	CRHBP	2.38e-06	1.88	0.36	0.142	2
ENSG00000254206.5	NPIPB11	2.72e-06	2.09	0.32	0.111	2
ENSG00000174501.14	ANKRD36C	2.81e-06	1	0.707	0.427	2
ENSG00000100201.20	DDX17	3.03e-06	1.09	0.827	0.618	2
ENSG00000070756.15	PABPC1	3.94e-06	1.11	0.933	0.729	2
ENSG00000180530.10	NRIP1	6.37e-06	1.57	0.587	0.35	2
ENSG00000167978.16	SRRM2	6.41e-06	0.37	0.853	0.613	2
ENSG00000116754.13	SRSF11	9.16e-06	1.1	0.88	0.749	2
ENSG00000163682.16	RPL9	9.37e-06	0.67	0.84	0.661	2
ENSG00000264229.1	RNU4ATAC	1.26e-05	0.24	0.627	0.365	2
ENSG00000081237.19	PTPRC	1.29e-05	1.06	0.653	0.447	2
ENSG00000113282.13	CLINT1	1.35e-05	1.71	0.547	0.313	2
ENSG00000106829.18	TLE4	1.42e-05	0.54	0.6	0.33	2
ENSG00000198042.10	MAK16	1.43e-05	0.64	0.053	0.299	2
ENSG00000132485.13	ZRANB2	1.53e-05	1.23	0.667	0.405	2
ENSG00000198918.7	RPL39	1.56e-05	0.53	0.867	0.578	2
ENSG00000125505.16	MBOAT7	1.79e-05	1.86	0.333	0.134	2
ENSG00000120690.15	ELF1	2e-05	1.55	0.613	0.387	2
ENSG00000167526.13	RPL13	2.28e-05	0.64	0.92	0.772	2
ENSG00000123505.15	AMD1	2.63e-05	1.51	0.587	0.356	2
ENSG00000196912.12	ANKRD36B	3.09e-05	2.05	0.573	0.339	2
ENSG00000051341.13	POLQ	3.22e-05	2.04	0.027	0.251	2
ENSG00000232573.1	RPL3P4	4.39e-05	0.55	0.747	0.507	2
ENSG00000153914.15	SREK1	5.11e-05	0.98	0.747	0.501	2
ENSG00000175197.12	DDIT3	5.35e-05	1.06	0.227	0.074	2
ENSG00000182944.17	EWSR1	5.63e-05	1.74	0.68	0.487	2
ENSG00000153944.10	MSI2	6.34e-05	0.45	0.707	0.462	2
ENSG00000116560.10	SFPQ	6.94e-05	0.38	0.76	0.584	2
ENSG00000169045.17	HNRNPH1	7.31e-05	0.58	0.827	0.684	2
ENSG00000171858.17	RPS21	7.66e-05	0.28	0.813	0.604	2
ENSG00000272888.6	LINC01578	8.34e-05	1.54	0.507	0.296	2
ENSG00000136280.16	CCM2	9.43e-05	0.49	0.027	0.231	2
ENSG00000142541.16	RPL13A	0.000104569	0.73	0.867	0.718	2
ENSG00000237049.1	RPL34P1	0.000110937	0.23	0.32	0.131	2
ENSG00000114857.17	NKTR	0.000132527	0.84	0.64	0.473	2
ENSG00000117523.16	PRRC2C	0.000146658	0.68	0.84	0.701	2
ENSG00000124831.18	LRRFIP1	0.000161371	1.4	0.747	0.607	2
ENSG00000051382.8	PIK3CB	0.00017739	0.86	0.053	0.262	2
ENSG00000153187.19	HNRNPU	0.000180079	1.25	0.68	0.473	2
ENSG00000089157.15	RPLP0	0.00019256	1.32	0.8	0.621	2
ENSG00000145495.15	2006-03-01	0.000199174	1.95	0.587	0.405	2
ENSG00000162654.8	GBP4	0.000201507	2.07	0.36	0.179	2
ENSG00000171843.15	MLLT3	0.000205511	1.79	0.32	0.157	2
ENSG00000144802.11	NFKBIZ	0.000206557	1.72	0.453	0.279	2
ENSG00000222724.1	RNU2-63P	0.000208348	1.22	0.24	0.088	2
ENSG00000185811.18	IKZF1	0.000209872	1.71	0.467	0.285	2
ENSG00000255642.1	PABPC1P4	0.000210642	0.2	0.32	0.145	2
ENSG00000122025.14	FLT3	0.000213482	1.2	0.387	0.199	2
ENSG00000236901.6	MIR600HG	0.000214204	0.53	0.333	0.151	2
ENSG00000152601.17	MBNL1	0.000242199	1.31	0.733	0.573	2
ENSG00000080546.13	SESN1	0.000242336	2.32	0.227	0.085	2
ENSG00000108840.15	HDAC5	0.000244252	0.79	0.227	0.08	2
ENSG00000161970.14	RPL26	0.000246691	1.15	0.76	0.53	2
ENSG00000215301.10	DDX3X	0.000295901	0.48	0.68	0.49	2
ENSG00000275538.1	RNVU1-19	0.000296794	1.95	0.213	0.08	2
ENSG00000206560.11	ANKRD28	0.000297926	1.77	0.6	0.47	2
ENSG00000234745.10	HLA-B	0.000313328	0.97	0.933	0.766	2
ENSG00000156860.15	FBRS	0.000317456	1.89	0.24	0.097	2
ENSG00000162645.12	GBP2	0.000322219	1.87	0.2	0.068	2
ENSG00000177606.6	JUN	0.000326509	0.29	0.493	0.291	2
ENSG00000236552.2	RPL13AP5	0.000332381	0.52	0.733	0.504	2
ENSG00000133112.16	TPT1	0.000338997	0.47	0.867	0.726	2
ENSG00000119535.17	CSF3R	0.000339319	0.84	0.4	0.228	2
ENSG00000145675.14	PIK3R1	0.000349699	2.15	0.453	0.276	2
ENSG00000215030.5	RPL13P12	0.000351913	0.96	0.813	0.581	2
ENSG00000131351.14	HAUS8	0.000371636	1.12	0.067	0.254	2
ENSG00000214548.16	MEG3	0.000408748	0.37	0.2	0.071	2
ENSG00000218175.2	AC016739.1	0.000433468	0.52	0.68	0.476	2
ENSG00000171940.13	ZNF217	0.00051029	2.33	0.227	0.088	2
ENSG00000100644.16	HIF1A	0.000512299	1.34	0.573	0.425	2
ENSG00000149547.14	EI24	0.000524319	0.74	0.187	0.41	2
ENSG00000265972.5	TXNIP	0.000525709	0.99	0.52	0.33	2
ENSG00000184787.18	UBE2G2	0.000530022	2.12	0.44	0.242	2
ENSG00000224063.5	AC007319.1	0.0005441	1.17	0.213	0.083	2
ENSG00000110848.8	CD69	0.000548187	0.31	0.467	0.271	2
ENSG00000274422.1	AC245060.5	0.00055543	1.69	0.24	0.097	2
ENSG00000067082.14	KLF6	0.000586389	1.35	0.653	0.462	2
ENSG00000119707.13	RBM25	0.000630591	0.39	0.813	0.644	2
ENSG00000048740.18	CELF2	0.000642119	0.6	0.68	0.516	2
ENSG00000198804.2	MT-CO1	1.86e-25	1.75	1	0.967	3
ENSG00000251562.8	MALAT1	2.35e-20	1.25	1	0.925	3
ENSG00000262902.1	MTCO1P40	2.19e-15	0.95	0.727	0.281	3
ENSG00000237973.1	MTCO1P12	1.12e-13	1.15	0.788	0.375	3
ENSG00000198712.1	MT-CO2	4.74e-12	1.11	1	0.864	3
ENSG00000132424.15	PNISR	1.4e-11	1.6	0.909	0.639	3
ENSG00000119707.13	RBM25	4.16e-11	0.67	0.909	0.631	3
ENSG00000198938.2	MT-CO3	1.65e-10	1.03	1	0.931	3
ENSG00000174501.14	ANKRD36C	1.82e-10	2.23	0.773	0.422	3
ENSG00000171858.17	RPS21	2.38e-10	1.7	0.909	0.592	3
ENSG00000166441.12	RPL27A	2.77e-10	1.32	0.985	0.714	3
ENSG00000197471.11	SPN	3.94e-10	0.98	0.697	0.342	3
ENSG00000161970.14	RPL26	6.82e-10	1.29	0.833	0.522	3
ENSG00000108848.15	LUC7L3	6.92e-10	1.12	0.939	0.692	3
ENSG00000196912.12	ANKRD36B	8.33e-10	1.33	0.697	0.322	3
ENSG00000135976.18	ANKRD36	1.74e-09	1.72	0.773	0.389	3
ENSG00000116560.10	SFPQ	1.78e-09	1.01	0.879	0.567	3
ENSG00000039123.15	MTREX	2.29e-09	2.55	0.545	0.208	3
ENSG00000168066.20	SF1	4.78e-09	1.6	0.803	0.483	3
ENSG00000137154.12	RPS6	4.9e-09	0.97	0.955	0.717	3
ENSG00000177600.8	RPLP2	5.93e-09	0.72	0.909	0.642	3
ENSG00000244582.2	RPL21P120	6.85e-09	0.89	0.742	0.403	3
ENSG00000213179.4	RPL17P41	6.95e-09	0.62	0.591	0.253	3
ENSG00000198840.2	MT-ND3	7.03e-09	1.02	0.909	0.617	3
ENSG00000105202.8	FBL	7.79e-09	0.85	0.621	0.272	3
ENSG00000105967.15	TFEC	9.29e-09	2.54	0.379	0.111	3
ENSG00000220842.6	RPL21P16	9.53e-09	1.4	0.864	0.581	3
ENSG00000240652.1	AP001024.1	1.14e-08	0.61	0.652	0.322	3
ENSG00000198727.2	MT-CYB	1.18e-08	0.84	0.985	0.764	3
ENSG00000029363.16	BCLAF1	1.56e-08	1.14	0.773	0.472	3
ENSG00000198886.2	MT-ND4	1.58e-08	0.56	1	0.944	3
ENSG00000197756.9	RPL37A	2.8e-08	1.22	0.909	0.619	3
ENSG00000198899.2	MT-ATP6	2.81e-08	0.67	0.955	0.853	3
ENSG00000271425.7	NBPF10	3.43e-08	2.18	0.515	0.194	3
ENSG00000101654.17	RNMT	3.84e-08	1.72	0.561	0.247	3
ENSG00000182899.16	RPL35A	4.09e-08	0.3	0.894	0.589	3
ENSG00000198034.10	RPS4X	4.28e-08	1.05	0.894	0.606	3
ENSG00000232751.1	AL645568.3	4.91e-08	0.4	0.333	0.092	3
ENSG00000145592.13	RPL37	5.08e-08	0.71	0.894	0.633	3
ENSG00000206560.11	ANKRD28	6.2e-08	1.22	0.742	0.447	3
ENSG00000131051.22	RBM39	1.01e-07	0.83	0.879	0.689	3
ENSG00000242299.1	AC073861.1	1.03e-07	1.4	0.818	0.511	3
ENSG00000142937.11	RPS8	1.05e-07	0.72	0.955	0.664	3
ENSG00000070756.15	PABPC1	1.2e-07	0.74	0.955	0.731	3
ENSG00000230562.3	FAM133DP	1.37e-07	3.08	0.409	0.153	3
ENSG00000142534.6	RPS11	1.48e-07	1.38	0.924	0.606	3
ENSG00000167978.16	SRRM2	1.68e-07	2.15	0.879	0.614	3
ENSG00000112787.13	FBRSL1	1.72e-07	1.24	0.424	0.156	3
ENSG00000232573.1	RPL3P4	1.82e-07	0.95	0.788	0.506	3
ENSG00000134884.14	ARGLU1	1.96e-07	1.3	0.788	0.517	3
ENSG00000215030.5	RPL13P12	1.99e-07	0.82	0.879	0.575	3
ENSG00000163811.11	WDR43	2.1e-07	1.37	0.697	0.383	3
ENSG00000231887.7	PRH1	2.33e-07	2.91	0.258	0.061	3
ENSG00000169045.17	HNRNPH1	2.54e-07	1.75	0.879	0.678	3
ENSG00000231181.1	AL954705.1	2.6e-07	0.74	0.697	0.381	3
ENSG00000096384.19	HSP90AB1	2.77e-07	0.74	0.909	0.619	3
ENSG00000100941.8	PNN	2.83e-07	1.44	0.697	0.419	3
ENSG00000089280.18	FUS	3.47e-07	1.69	0.621	0.331	3
ENSG00000213315.5	AL122020.1	3.5e-07	2.49	0.606	0.286	3
ENSG00000213253.5	RPL12P42	3.64e-07	0.51	0.348	0.114	3
ENSG00000204574.12	ABCF1	4.13e-07	4.41	0.545	0.272	3
ENSG00000115053.15	NCL	4.13e-07	1.04	0.864	0.617	3
ENSG00000137818.11	RPLP1	4.27e-07	0.73	0.955	0.769	3
ENSG00000245532.8	NEAT1	4.51e-07	1.17	0.833	0.606	3
ENSG00000167526.13	RPL13	5.03e-07	0.93	0.939	0.772	3
ENSG00000234745.10	HLA-B	5.05e-07	0.5	0.955	0.767	3
ENSG00000128272.14	ATF4	5.71e-07	1.28	0.667	0.403	3
ENSG00000142541.16	RPL13A	6.15e-07	0.38	0.939	0.708	3
ENSG00000161960.14	EIF4A1	6.8e-07	4.18	0.242	0.061	3
ENSG00000213872.3	AC092798.1	7.19e-07	0.23	0.242	0.056	3
ENSG00000180211.5	FO393411.1	7.29e-07	0.88	0.667	0.35	3
ENSG00000179348.11	GATA2	7.56e-07	1.93	0.409	0.156	3
ENSG00000163682.16	RPL9	7.89e-07	0.64	0.894	0.656	3
ENSG00000188529.14	SRSF10	8.61e-07	0.99	0.712	0.431	3
ENSG00000149273.14	RPS3	8.79e-07	0.58	0.939	0.656	3
ENSG00000137815.14	RTF1	9.47e-07	1.25	0.697	0.436	3
ENSG00000153914.15	SREK1	1.01e-06	1.85	0.773	0.503	3
ENSG00000231500.6	RPS18	1.01e-06	1.59	0.894	0.711	3
ENSG00000242060.1	RPS3AP49	1.04e-06	0.37	0.424	0.158	3
ENSG00000125691.12	RPL23	1.11e-06	1.15	0.879	0.628	3
ENSG00000164587.12	RPS14	1.12e-06	0.82	0.955	0.758	3
ENSG00000228929.1	RPS13P2	1.19e-06	0.87	0.682	0.381	3
ENSG00000177200.17	CHD9	1.21e-06	1.32	0.697	0.403	3
ENSG00000229119.3	AC026403.1	1.24e-06	0.85	0.697	0.431	3
ENSG00000171222.10	SCAND1	1.44e-06	1.68	0.485	0.231	3
ENSG00000125676.19	THOC2	1.48e-06	1.48	0.606	0.356	3
ENSG00000112306.7	RPS12	1.54e-06	0.6	0.924	0.753	3
ENSG00000138326.19	RPS24	1.61e-06	0.85	0.909	0.675	3
ENSG00000153944.10	MSI2	1.78e-06	0.87	0.742	0.461	3
ENSG00000213741.10	RPS29	1.98e-06	1.07	0.909	0.706	3
ENSG00000226084.5	AC113935.1	2.03e-06	0.23	0.712	0.403	3
ENSG00000189079.15	ARID2	2.18e-06	1.58	0.576	0.292	3
ENSG00000263266.2	RPS7P1	2.54e-06	1	0.667	0.381	3
ENSG00000213860.4	RPL21P75	2.57e-06	0.88	0.652	0.403	3
ENSG00000163660.11	CCNL1	2.58e-06	0.74	0.727	0.486	3
ENSG00000205544.3	TMEM256	2.6e-06	0.51	0.273	0.072	3
ENSG00000099622.13	CIRBP	2.67e-06	0.23	0.682	0.378	3
ENSG00000161547.16	SRSF2	2.74e-06	0.95	0.727	0.453	3
ENSG00000135486.17	HNRNPA1	2.74e-06	1	0.864	0.611	3
ENSG00000225200.2	AC246787.1	2.77e-06	0.72	0.636	0.344	3
ENSG00000135446.16	CDK4	7.33e-30	4.33	0.558	0.045	4
ENSG00000123416.15	TUBA1B	2.16e-29	2.93	0.788	0.126	4
ENSG00000226415.1	TPI1P1	8.83e-28	1.5	0.731	0.099	4
ENSG00000178952.10	TUFM	1.69e-27	3.04	0.788	0.147	4
ENSG00000234664.1	HMGN2P5	3.65e-27	1.48	0.904	0.182	4
ENSG00000234964.4	FABP5P7	3.96e-27	1.45	0.596	0.061	4
ENSG00000169564.6	PCBP1	4.4e-27	2.65	0.712	0.107	4
ENSG00000164687.10	FABP5	5.25e-27	2.21	0.654	0.08	4
ENSG00000166508.17	MCM7	5.31e-27	2.88	0.788	0.155	4
ENSG00000249353.2	NPM1P27	2.22e-25	0.78	0.942	0.217	4
ENSG00000111640.14	GAPDH	2.3e-25	2.65	0.923	0.307	4
ENSG00000124733.4	MEA1	1.51e-24	3.4	0.404	0.021	4
ENSG00000099901.16	RANBP1	1.56e-24	2.25	0.846	0.198	4
ENSG00000230330.1	HMGN2P3	1.59e-24	1.32	0.808	0.158	4
ENSG00000173915.15	ATP5MD	1.81e-24	1.51	0.808	0.152	4
ENSG00000134308.13	YWHAQ	3.02e-24	2.88	0.788	0.184	4
ENSG00000111716.12	LDHB	3.42e-24	0.79	0.981	0.281	4
ENSG00000198830.10	HMGN2	4.27e-24	2.18	0.981	0.35	4
ENSG00000088832.16	FKBP1A	4.94e-24	1.5	0.904	0.225	4
ENSG00000198618.5	PPIAP22	5.52e-24	1.7	0.981	0.326	4
ENSG00000154518.9	ATP5MC3	7.46e-24	2.45	0.827	0.198	4
ENSG00000102144.14	PGK1	1.22e-23	1.09	0.865	0.241	4
ENSG00000184990.12	SIVA1	1.88e-23	1.87	0.731	0.131	4
ENSG00000179091.4	CYC1	2.09e-23	2.87	0.635	0.099	4
ENSG00000145912.8	NHP2	3.8e-23	1.42	0.788	0.158	4
ENSG00000117632.22	STMN1	3.84e-23	2.1	1	0.463	4
ENSG00000174547.13	MRPL11	5.52e-23	3.02	0.538	0.064	4
ENSG00000091542.8	ALKBH5	6.8e-23	1.65	0.731	0.136	4
ENSG00000117592.8	PRDX6	7.85e-23	2.03	0.846	0.217	4
ENSG00000227939.1	RPL3P2	1.16e-22	1.13	0.788	0.182	4
ENSG00000233476.3	EEF1A1P6	1.2e-22	1.27	0.942	0.291	4
ENSG00000256968.1	SNRPEP2	1.71e-22	1.31	0.692	0.128	4
ENSG00000100300.17	TSPO	1.85e-22	0.92	0.75	0.152	4
ENSG00000228532.4	AC005000.1	2.04e-22	0.97	0.596	0.08	4
ENSG00000065978.18	YBX1	2.09e-22	1.7	0.942	0.291	4
ENSG00000175061.17	LRRC75A-AS1	2.1e-22	2.14	0.865	0.233	4
ENSG00000162607.12	USP1	2.27e-22	1.32	0.712	0.136	4
ENSG00000235655.3	H3F3AP4	3.07e-22	1.27	1	0.324	4
ENSG00000225131.2	PSME2P2	3.96e-22	1.28	0.769	0.147	4
ENSG00000218283.2	MORF4L1P1	5.79e-22	1.94	0.654	0.112	4
ENSG00000230202.1	AL450405.1	8.23e-22	1.32	0.962	0.275	4
ENSG00000173660.11	UQCRH	9.05e-22	1.73	0.904	0.257	4
ENSG00000111669.14	TPI1	9.43e-22	2.08	0.904	0.302	4
ENSG00000108561.8	C1QBP	1.48e-21	2.29	0.788	0.193	4
ENSG00000142168.14	SOD1	2.06e-21	1.46	0.865	0.233	4
ENSG00000112514.15	CUTA	2.34e-21	1.21	0.769	0.166	4
ENSG00000125870.10	SNRPB2	2.5e-21	1.44	0.692	0.136	4
ENSG00000238000.1	AC116347.1	2.58e-21	0.92	0.712	0.12	4
ENSG00000164032.11	H2AFZ	3.38e-21	1.82	0.904	0.291	4
ENSG00000203760.8	CENPW	3.44e-21	2.27	0.423	0.035	4
ENSG00000084207.16	GSTP1	3.48e-21	2.01	0.981	0.428	4
ENSG00000116288.12	PARK7	3.93e-21	2.17	0.788	0.201	4
ENSG00000235174.1	RPL39P3	4.99e-21	0.79	1	0.332	4
ENSG00000111786.8	SRSF9	5.02e-21	1.74	0.673	0.126	4
ENSG00000165672.6	PRDX3	5.23e-21	2.24	0.712	0.158	4
ENSG00000213553.4	RPLP0P6	6.32e-21	1.4	0.981	0.337	4
ENSG00000255302.4	EID1	6.77e-21	1.93	0.904	0.27	4
ENSG00000189343.7	RPS2P46	7.95e-21	1.31	1	0.342	4
ENSG00000072506.12	HSD17B10	8.28e-21	2.92	0.423	0.037	4
ENSG00000075142.13	SRI	8.35e-21	2	0.692	0.142	4
ENSG00000106484.15	MEST	1.06e-20	2.36	0.519	0.07	4
ENSG00000179958.8	DCTPP1	1.43e-20	1.71	0.519	0.067	4
ENSG00000139921.12	TMX1	1.55e-20	2.08	0.558	0.083	4
ENSG00000137563.11	GGH	1.61e-20	2.58	0.404	0.032	4
ENSG00000152082.13	MZT2B	1.62e-20	0.82	0.923	0.283	4
ENSG00000196230.12	TUBB	1.84e-20	1.65	0.923	0.34	4
ENSG00000173141.4	MRPL57	2.11e-20	1.3	0.788	0.176	4
ENSG00000106153.12	CHCHD2	2.2e-20	1.67	0.962	0.369	4
ENSG00000213719.8	CLIC1	2.27e-20	1.86	0.865	0.278	4
ENSG00000079785.14	DDX1	2.4e-20	1.08	0.769	0.182	4
ENSG00000170515.13	PA2G4	2.41e-20	2.25	0.769	0.203	4
ENSG00000214975.4	PPIAP29	2.52e-20	1.09	0.885	0.243	4
ENSG00000139239.7	RPL14P1	2.75e-20	1.1	0.981	0.307	4
ENSG00000182054.9	IDH2	3.22e-20	3.05	0.654	0.139	4
ENSG00000239672.7	NME1	3.52e-20	1.9	0.712	0.155	4
ENSG00000175334.7	BANF1	3.53e-20	1.61	0.75	0.171	4
ENSG00000241061.3	RPL5P1	3.55e-20	0.66	0.75	0.166	4
ENSG00000174021.10	GNG5	3.58e-20	1.07	0.615	0.099	4
ENSG00000074800.15	ENO1	3.73e-20	2.07	0.962	0.476	4
ENSG00000106211.8	HSPB1	4.16e-20	1.77	0.827	0.238	4
ENSG00000008282.8	SYPL1	4.54e-20	2.08	0.712	0.16	4
ENSG00000250182.3	EEF1A1P13	4.68e-20	1.13	0.846	0.238	4
ENSG00000099817.11	POLR2E	5.26e-20	2.07	0.654	0.131	4
ENSG00000126756.11	UXT	6.07e-20	1.61	0.769	0.184	4
ENSG00000167863.11	ATP5PD	6.21e-20	1.57	0.75	0.168	4
ENSG00000117691.9	NENF	6.67e-20	0.67	0.654	0.128	4
ENSG00000165629.19	ATP5F1C	6.78e-20	1.46	0.769	0.201	4
ENSG00000132967.9	HMGB1P5	6.78e-20	1.66	1	0.468	4
ENSG00000136810.12	TXN	6.94e-20	0.94	1	0.404	4
ENSG00000111843.13	TMEM14C	7.3e-20	1.82	0.635	0.12	4
ENSG00000128951.13	DUT	7.77e-20	0.63	0.865	0.267	4
ENSG00000125356.6	NDUFA1	7.99e-20	0.51	0.981	0.34	4
ENSG00000188873.4	RPL10AP2	8.21e-20	0.78	0.673	0.134	4
ENSG00000225178.5	RPSAP58	8.46e-20	1.25	1	0.35	4
ENSG00000213261.3	EEF1B2P6	8.53e-20	0.74	0.865	0.217	4
ENSG00000185834.10	RPL12P4	9.16e-20	0.93	0.827	0.203	4
ENSG00000220472.1	AL139095.2	9.5e-20	0.86	0.885	0.243	4
ENSG00000169021.5	UQCRFS1	9.56e-20	1.88	0.712	0.15	4
ENSG00000212802.4	RPL15P3	1.1e-19	1.32	1	0.374	4
ENSG00000177889.9	UBE2N	1.25e-19	2.3	0.635	0.128	4
ENSG00000198804.2	MT-CO1	1.77e-13	1.64	1	0.969	5
ENSG00000100097.11	LGALS1	1.22e-11	4.99	0.351	0.051	5
ENSG00000164187.6	LMBRD2	2.75e-09	2.04	0.27	0.033	5
ENSG00000165168.7	CYBB	3.4e-09	1.56	0.243	0.028	5
ENSG00000011600.11	TYROBP	3.5e-09	3.03	0.27	0.036	5
ENSG00000169413.2	RNASE6	2.81e-08	3.67	0.243	0.033	5
ENSG00000237973.1	MTCO1P12	4.36e-07	3.09	0.811	0.404	5
ENSG00000090104.11	RGS1	5.19e-06	2.47	0.27	0.062	5
ENSG00000166428.13	PLD4	8.58e-06	1.99	0.243	0.051	5
ENSG00000198763.3	MT-ND2	1.05e-05	1.16	0.973	0.866	5
ENSG00000100368.13	CSF2RB	1.06e-05	1.97	0.27	0.062	5
ENSG00000163131.10	CTSS	5.48e-05	2.23	0.432	0.185	5
ENSG00000158869.10	FCER1G	6.8e-05	3.89	0.243	0.064	5
ENSG00000183298.5	RPSAP19	8.36e-05	0.24	0.243	0.062	5
ENSG00000196562.14	SULF2	9.92e-05	1.28	0.216	0.051	5
ENSG00000128016.5	ZFP36	0.000100845	4.11	0.568	0.303	5
ENSG00000198888.2	MT-ND1	0.000106727	1.81	0.946	0.81	5
ENSG00000142327.12	RNPEPL1	0.000156311	0.4	0.27	0.08	5
ENSG00000198899.2	MT-ATP6	0.000167855	0.65	0.973	0.859	5
ENSG00000228253.1	MT-ATP8	0.000186899	0.74	0.838	0.604	5
ENSG00000166710.18	B2M	0.000229302	1.16	1	0.977	5
ENSG00000198938.2	MT-CO3	0.000258206	1.15	0.919	0.943	5
ENSG00000034510.5	TMSB10	0.000314461	1.33	0.811	0.663	5
ENSG00000219928.2	AL161787.1	0.000316461	2.93	0.676	0.445	5
ENSG00000231747.1	AC079922.1	0.000317865	0.39	0.324	0.121	5
ENSG00000113971.19	NPHP3	0.000325003	2.01	0.243	0.072	5
ENSG00000198886.2	MT-ND4	0.000361012	1.02	0.919	0.956	5
ENSG00000116741.7	RGS2	0.000374534	3.09	0.27	0.093	5
ENSG00000225972.1	MTND1P23	0.000420269	0.47	0.378	0.162	5
ENSG00000130775.15	THEMIS2	0.000439654	2.78	0.27	0.09	5
ENSG00000126264.9	HCST	0.000496838	1.2	0.324	0.129	5
ENSG00000198840.2	MT-ND3	0.000503597	0.95	0.865	0.643	5
ENSG00000210082.2	MT-RNR2	0.000613451	0.79	1	0.987	5
ENSG00000091490.10	SEL1L3	0.0006234	1.32	0.27	0.093	5
ENSG00000140968.10	IRF8	0.000627194	2.56	0.27	0.095	5
ENSG00000126247.10	CAPNS1	0.000770294	2.06	0.378	0.172	5
ENSG00000198786.2	MT-ND5	0.000837105	0.75	0.973	0.812	5
ENSG00000184640.17	2009-09-01	0.000854851	1.1	0.486	0.249	5
ENSG00000102760.12	RGCC	0.00105536	1.51	0.216	0.064	5
ENSG00000210112.1	MT-TM	0.00109231	1.51	0.973	0.866	5
ENSG00000152492.14	CCDC50	0.00110998	2.88	0.243	0.087	5
ENSG00000135272.10	MDFIC	0.00123566	1.63	0.243	0.082	5
ENSG00000210196.2	MT-TP	0.00131019	0.72	0.676	0.442	5
ENSG00000247774.6	PCED1B-AS1	0.00142511	2.11	0.216	0.069	5
ENSG00000185507.20	IRF7	0.0015144	1.44	0.216	0.069	5
ENSG00000026025.15	VIM	0.0015426	1.68	0.676	0.465	5
ENSG00000224543.4	SNRPGP15	0.00158446	0.49	0.297	0.118	5
ENSG00000075624.14	ACTB	0.00160711	0.96	0.919	0.835	5
ENSG00000182718.16	ANXA2	0.00163178	3.05	0.216	0.072	5
ENSG00000030582.17	GRN	0.00204882	0.27	0.243	0.082	5
ENSG00000210195.2	MT-TT	0.00205145	0.88	0.297	0.121	5
ENSG00000236312.3	RPL34P34	0.00207159	0.26	0.432	0.203	5
ENSG00000248527.1	MTATP6P1	0.00214973	0.63	0.784	0.632	5
ENSG00000225630.1	MTND2P28	0.00255123	0.98	0.622	0.396	5
ENSG00000198712.1	MT-CO2	0.00256733	1.2	0.865	0.887	5
ENSG00000197746.13	PSAP	0.00269758	1.46	0.378	0.183	5
ENSG00000210194.1	MT-TE	0.00270492	1.39	0.486	0.316	5
ENSG00000233287.1	AC009362.1	0.00304723	0.23	0.243	0.09	5
ENSG00000262902.1	MTCO1P40	0.00306535	0.68	0.514	0.334	5
ENSG00000160593.18	JAML	0.00317879	1.28	0.243	0.09	5
ENSG00000107263.18	RAPGEF1	0.00342687	4.25	0.216	0.077	5
ENSG00000155660.10	PDIA4	0.00351998	0.7	0.324	0.139	5
ENSG00000232385.2	RPS3AP25	0.00414788	0.57	0.324	0.141	5
ENSG00000127663.14	KDM4B	0.00419635	1.18	0.216	0.077	5
ENSG00000108107.14	RPL28	0.00441044	0.94	0.811	0.614	5
ENSG00000205542.10	TMSB4X	0.00465499	0.76	0.811	0.743	5
ENSG00000096384.19	HSP90AB1	0.00478853	1.36	0.865	0.645	5
ENSG00000101439.8	CST3	0.00491303	1.98	0.324	0.167	5
ENSG00000198727.2	MT-CYB	0.00492427	1.33	0.838	0.794	5
ENSG00000210144.1	MT-TY	0.00495073	0.42	0.324	0.149	5
ENSG00000173933.20	RBM4	0.00496791	0.98	0.054	0.278	5
ENSG00000182934.11	SRPRA	0.00496837	2.04	0.27	0.113	5
ENSG00000185504.16	FAAP100	0.00511967	1.2	0.216	0.077	5
ENSG00000211459.2	MT-RNR1	0.00613486	0.53	0.919	0.892	5
ENSG00000123728.9	RAP2C	0.00616291	2.43	0.216	0.085	5
ENSG00000132475.10	H3F3B	0.00625364	0.76	0.838	0.689	5
ENSG00000177954.12	RPS27	0.00654119	0.41	0.892	0.746	5
ENSG00000092841.18	MYL6	0.00663987	1.47	0.649	0.535	5
ENSG00000124357.12	NAGK	0.00671298	0.86	0.216	0.08	5
ENSG00000140694.16	PARN	0.00678291	5.79	0.162	0.396	5
ENSG00000114850.6	SSR3	0.00720368	0.39	0.351	0.167	5
ENSG00000115738.9	ID2	0.00734402	2.06	0.324	0.162	5
ENSG00000172757.12	CFL1	0.00734736	1.08	0.784	0.656	5
ENSG00000055163.19	CYFIP2	0.00772082	1.43	0.486	0.272	5
ENSG00000186010.18	NDUFA13	0.00775396	0.75	0.405	0.234	5
ENSG00000111252.10	SH2B3	0.00802531	2.28	0.243	0.1	5
ENSG00000172809.12	RPL38	0.00803729	0.71	0.757	0.599	5
ENSG00000023287.12	RB1CC1	0.00810294	0.25	0.216	0.491	5
ENSG00000210184.1	MT-TS2	0.00814465	0.3	0.297	0.136	5
ENSG00000163349.21	HIPK1	0.00821847	0.4	0.189	0.419	5
ENSG00000068489.12	PRR11	0.00850626	1.45	0.405	0.208	5
ENSG00000212664.5	AC064799.1	0.00865822	0.62	0.486	0.308	5
ENSG00000164587.12	RPS14	0.00882689	1.05	0.865	0.781	5
ENSG00000156675.15	RAB11FIP1	0.00893808	1.01	0.243	0.103	5
ENSG00000185862.6	EVI2B	0.00911474	0.94	0.243	0.098	5
ENSG00000082074.16	FYB1	0.00919282	0.24	0.297	0.147	5
ENSG00000102158.19	MAGT1	0.00956585	3.28	0.351	0.18	5
ENSG00000152332.15	UHMK1	0.00988632	2.04	0.297	0.141	5
ENSG00000128218.7	VPREB3	6.4e-54	6.9	0.958	0.042	6
ENSG00000172995.16	ARPP21	4.25e-42	6.09	0.833	0.045	6
ENSG00000107447.7	DNTT	1.01e-38	5.55	1	0.097	6
ENSG00000166349.9	RAG1	2.45e-37	8.21	0.667	0.027	6
ENSG00000228495.1	LINC01013	4.64e-33	8.92	0.5	0.012	6
ENSG00000169575.4	VPREB1	8.41e-33	5.83	0.875	0.087	6
ENSG00000165507.8	DEPP1	2.9e-32	6.24	0.625	0.03	6
ENSG00000105369.9	CD79A	1.02e-29	5.28	0.625	0.035	6
ENSG00000010278.13	CD9	1.41e-28	5.96	0.833	0.095	6
ENSG00000267206.5	LCN6	1.12e-27	3.68	0.417	0.01	6
ENSG00000107902.13	LHPP	1.95e-26	5.18	0.5	0.022	6
ENSG00000196549.10	MME	1.17e-25	4.88	0.667	0.055	6
ENSG00000131016.16	AKAP12	5.04e-25	4.56	0.833	0.114	6
ENSG00000211978.2	IGHV5-78	3.04e-24	6.41	0.375	0.01	6
ENSG00000170293.8	CMTM8	1.03e-23	4.85	0.542	0.035	6
ENSG00000196092.12	PAX5	3.13e-23	2.46	0.708	0.077	6
ENSG00000235750.9	KIAA0040	6.95e-23	5.05	0.458	0.022	6
ENSG00000187193.8	MT1X	8.29e-23	5.81	0.542	0.04	6
ENSG00000265929.1	MIR5195	8.31e-23	6.39	0.333	0.007	6
ENSG00000253811.1	AC136424.2	1.21e-20	3.3	0.417	0.02	6
ENSG00000185275.6	CD24P4	2.24e-20	0.87	0.25	0.002	6
ENSG00000249881.1	AC008696.2	3.92e-20	7.01	0.208	0	6
ENSG00000257588.1	AC025154.2	3.92e-20	5.27	0.208	0	6
ENSG00000178217.14	SH2D4B	2.87e-19	6.49	0.458	0.032	6
ENSG00000164330.16	EBF1	1.02e-18	3.67	0.792	0.142	6
ENSG00000280366.1	AL161782.1	2.2e-17	3.46	0.292	0.01	6
ENSG00000244265.1	SIAH2-AS1	4.17e-17	0.58	0.292	0.01	6
ENSG00000138795.9	LEF1	1.1e-15	3.15	0.542	0.065	6
ENSG00000182022.17	CHST15	1.53e-15	4.24	0.417	0.035	6
ENSG00000162894.11	FCMR	6.61e-15	3.34	0.458	0.047	6
ENSG00000128322.6	IGLL1	7.23e-15	3.78	0.792	0.201	6
ENSG00000228078.1	HLA-U	3.25e-14	0.31	0.208	0.005	6
ENSG00000162511.7	LAPTM5	5.61e-14	2.62	1	0.483	6
ENSG00000188375.4	H3F3C	6.77e-14	1.05	0.75	0.162	6
ENSG00000121966.6	CXCR4	7.09e-14	2.87	0.917	0.303	6
ENSG00000073905.8	VDAC1P1	7.72e-14	1.35	0.333	0.025	6
ENSG00000150907.7	FOXO1	7.95e-14	2.94	0.667	0.129	6
ENSG00000138660.11	AP1AR	1.12e-13	4.76	0.375	0.032	6
ENSG00000189319.13	FAM53B	1.3e-13	3.31	0.417	0.042	6
ENSG00000159388.5	BTG2	1.84e-13	2.58	0.75	0.167	6
ENSG00000213856.3	VDAC1P2	1.9e-13	0.55	0.292	0.017	6
ENSG00000071564.14	TCF3	1.93e-13	2.89	0.708	0.144	6
ENSG00000204287.13	HLA-DRA	2.29e-13	2.33	0.958	0.495	6
ENSG00000170365.9	SMAD1	4.41e-13	2.87	0.542	0.085	6
ENSG00000112182.14	BACH2	9.46e-13	2.49	0.625	0.114	6
ENSG00000211898.7	IGHD	1.35e-12	2.5	0.458	0.057	6
ENSG00000268355.1	AC243960.3	1.81e-12	4.14	0.208	0.007	6
ENSG00000060138.12	YBX3	1.91e-12	2.66	0.958	0.41	6
ENSG00000164938.13	TP53INP1	2.29e-12	3.23	0.75	0.194	6
ENSG00000077097.15	TOP2B	5.09e-12	2.94	0.917	0.44	6
ENSG00000170476.15	MZB1	7.99e-12	3.04	0.708	0.169	6
ENSG00000076641.4	PAG1	8.82e-12	3.56	0.583	0.114	6
ENSG00000272398.5	CD24	8.84e-12	4.71	0.375	0.042	6
ENSG00000135185.11	TMEM243	1.53e-11	3.65	0.542	0.102	6
ENSG00000002586.19	CD99	2.14e-11	0.29	0.25	0.015	6
ENSG00000175727.13	MLXIP	2.59e-11	1.97	0.917	0.403	6
ENSG00000181788.3	SIAH2	3.06e-11	3.97	0.583	0.119	6
ENSG00000238121.5	LINC00426	4.4e-11	5.26	0.417	0.06	6
ENSG00000019582.14	CD74	5.21e-11	2.2	1	0.669	6
ENSG00000132475.10	H3F3B	6.24e-11	2.09	1	0.684	6
ENSG00000184588.17	PDE4B	1.53e-10	3.95	0.542	0.109	6
ENSG00000126705.14	AHDC1	3.6e-10	3.44	0.458	0.077	6
ENSG00000144655.14	CSRNP1	4.01e-10	4.21	0.458	0.08	6
ENSG00000198625.12	MDM4	9.1e-10	2.51	0.875	0.405	6
ENSG00000188820.12	CALHM6	9.31e-10	2.35	0.5	0.095	6
ENSG00000226781.1	TBCAP1	9.54e-10	0.81	0.333	0.04	6
ENSG00000246985.7	SOCS2-AS1	9.86e-10	4.29	0.417	0.07	6
ENSG00000234106.3	SRP14P2	1.08e-09	0.62	0.625	0.137	6
ENSG00000067167.7	TRAM1	1.2e-09	2.7	0.792	0.286	6
ENSG00000256235.2	SMIM3	1.28e-09	4.23	0.542	0.134	6
ENSG00000183624.13	HMCES	1.4e-09	4.24	0.5	0.109	6
ENSG00000142669.14	SH3BGRL3	1.42e-09	2.35	0.792	0.306	6
ENSG00000197536.11	C5orf56	1.42e-09	2.58	0.458	0.085	6
ENSG00000109458.8	GAB1	1.83e-09	2.88	0.458	0.082	6
ENSG00000139826.5	ABHD13	2.16e-09	3.93	0.333	0.042	6
ENSG00000110651.11	CD81	2.64e-09	3.38	0.708	0.249	6
ENSG00000215414.4	PSMA6P1	3.43e-09	1.46	0.542	0.129	6
ENSG00000174405.13	LIG4	5.14e-09	4.39	0.208	0.015	6
ENSG00000223865.10	HLA-DPB1	6.03e-09	1.89	0.667	0.197	6
ENSG00000151135.9	TMEM263	6.11e-09	4.28	0.458	0.092	6
ENSG00000172183.14	ISG20	9.26e-09	2.91	0.417	0.075	6
ENSG00000204642.13	HLA-F	9.9e-09	3.1	0.5	0.112	6
ENSG00000179967.11	PPP1R14BP3	1.08e-08	2.63	0.625	0.179	6
ENSG00000145687.16	SSBP2	1.12e-08	2.9	0.792	0.336	6
ENSG00000184164.14	CRELD2	1.15e-08	3.42	0.375	0.06	6
ENSG00000068305.17	MEF2A	1.19e-08	2.11	0.583	0.144	6
ENSG00000257043.1	AP006296.1	1.36e-08	0.51	0.292	0.035	6
ENSG00000213585.10	VDAC1	1.49e-08	4.05	0.625	0.219	6
ENSG00000173457.10	PPP1R14B	1.59e-08	2.41	0.708	0.231	6
ENSG00000261614.1	YBX3P1	1.64e-08	0.37	0.25	0.025	6
ENSG00000211899.10	IGHM	1.79e-08	3.18	0.708	0.244	6
ENSG00000184897.5	H1FX	2.18e-08	1.73	0.792	0.311	6
ENSG00000236876.3	TMSB4XP1	2.21e-08	0.65	0.583	0.149	6
ENSG00000284691.1	AC073111.5	2.41e-08	5.66	0.208	0.017	6
ENSG00000244301.6	AOX3P	2.67e-08	4.78	0.208	0.017	6
ENSG00000177455.12	CD19	2.77e-08	5.6	0.208	0.017	6
ENSG00000161544.9	CYGB	2.86e-08	4.34	0.208	0.017	6
ENSG00000243478.9	AOX2P	3.01e-08	3.41	0.333	0.05	6
ENSG00000134109.10	EDEM1	3.06e-08	0.3	0.625	0.154	6
ENSG00000104522.15	TSTA3	3.62e-08	4.46	0.25	0.027	6
