# Supplementary material for: Single-cell transcriptomic analysis of hematopoietic progenitor cells from patients with systemic lupus erythematosus reveals interferon-inducible reprogramming in early progenitors
Source: Front Immunol. 2024 May 8;15:1383358. doi: 10.3389/fimmu.2024.1383358 (PMC11109438; doi:10.3389/fimmu.2024.1383358)
Supplement: Supplementary file 4 [file Table_3.xlsx]

## Sheet: Sheet1
Supplementary Table 3. Lists of genes presented in Figure 2 heatmaps (healthy BM vs CB comparison)
Gene	Cluster	Enriched GSEA term
PAICS	3	HALLMARK_E2F_TARGETS
MMS22L	3	HALLMARK_E2F_TARGETS
EIF2S1	3	HALLMARK_E2F_TARGETS
CHEK2	3	HALLMARK_E2F_TARGETS
CTPS1	3	HALLMARK_E2F_TARGETS
ING3	3	HALLMARK_E2F_TARGETS
NCAPD2	3	HALLMARK_E2F_TARGETS
SYNCRIP	3	HALLMARK_E2F_TARGETS
MKI67	3	HALLMARK_E2F_TARGETS
MCM6	3	HALLMARK_E2F_TARGETS
HMGB2	3	HALLMARK_E2F_TARGETS
CCP110	3	HALLMARK_E2F_TARGETS
MCM3	3	HALLMARK_E2F_TARGETS
RFC3	3	HALLMARK_E2F_TARGETS
POLD3	3	HALLMARK_E2F_TARGETS
DIAPH3	3	HALLMARK_E2F_TARGETS
MYC	3	HALLMARK_E2F_TARGETS
TRIP13	3	HALLMARK_E2F_TARGETS
MXD3	3	HALLMARK_E2F_TARGETS
KIF22	3	HALLMARK_E2F_TARGETS
ASF1B	3	HALLMARK_E2F_TARGETS
CENPM	3	HALLMARK_E2F_TARGETS
TIMELESS	3	HALLMARK_E2F_TARGETS
CDKN1B	3	HALLMARK_E2F_TARGETS
CDC25B	3	HALLMARK_E2F_TARGETS
TIPIN	3	HALLMARK_E2F_TARGETS
HMGB3	3	HALLMARK_E2F_TARGETS
NUP205	3	HALLMARK_E2F_TARGETS
PPM1D	3	HALLMARK_E2F_TARGETS
CDK1	3	HALLMARK_E2F_TARGETS
TMPO	3	HALLMARK_E2F_TARGETS
ANP32E	3	HALLMARK_E2F_TARGETS
CTCF	3	HALLMARK_E2F_TARGETS
RAD1	3	HALLMARK_E2F_TARGETS
HELLS	3	HALLMARK_E2F_TARGETS
SLBP	3	HALLMARK_E2F_TARGETS
STMN1	3	HALLMARK_E2F_TARGETS
EXOSC8	3	HALLMARK_E2F_TARGETS
SPC24	3	HALLMARK_E2F_TARGETS
RRM2	3	HALLMARK_E2F_TARGETS
HNRNPD	3	HALLMARK_E2F_TARGETS
XRCC6	3	HALLMARK_E2F_TARGETS
HMGA1	3	HALLMARK_E2F_TARGETS
WDR90	3	HALLMARK_E2F_TARGETS
BRCA2	3	HALLMARK_E2F_TARGETS
SYMBOL	4	HALLMARK_E2F_TARGETS
PCNA	4	HALLMARK_E2F_TARGETS
TK1	4	HALLMARK_E2F_TARGETS
TMPO	4	HALLMARK_E2F_TARGETS
UBE2S	4	HALLMARK_E2F_TARGETS
RRM2	4	HALLMARK_E2F_TARGETS
ASF1B	4	HALLMARK_E2F_TARGETS
DCK	4	HALLMARK_E2F_TARGETS
UBE2T	4	HALLMARK_E2F_TARGETS
NUDT21	4	HALLMARK_E2F_TARGETS
MYBL2	4	HALLMARK_E2F_TARGETS
CTCF	4	HALLMARK_E2F_TARGETS
RFC3	4	HALLMARK_E2F_TARGETS
AURKB	4	HALLMARK_E2F_TARGETS
BRCA2	4	HALLMARK_E2F_TARGETS
SPC24	4	HALLMARK_E2F_TARGETS
BRCA1	4	HALLMARK_E2F_TARGETS
PTTG1	4	HALLMARK_E2F_TARGETS
CCNB2	4	HALLMARK_E2F_TARGETS
GINS1	4	HALLMARK_E2F_TARGETS
DLGAP5	4	HALLMARK_E2F_TARGETS
SPC25	4	HALLMARK_E2F_TARGETS
RAD51C	4	HALLMARK_E2F_TARGETS
CDC20	4	HALLMARK_E2F_TARGETS
SPAG5	4	HALLMARK_E2F_TARGETS
MCM3	4	HALLMARK_E2F_TARGETS
ATAD2	4	HALLMARK_E2F_TARGETS
CHEK1	4	HALLMARK_E2F_TARGETS
TOP2A	4	HALLMARK_E2F_TARGETS
BIRC5	4	HALLMARK_E2F_TARGETS
USP1	4	HALLMARK_E2F_TARGETS
CDKN2C	4	HALLMARK_E2F_TARGETS
TIMELESS	4	HALLMARK_E2F_TARGETS
HMGB2	4	HALLMARK_E2F_TARGETS
E2F8	4	HALLMARK_E2F_TARGETS
CDC25A	4	HALLMARK_E2F_TARGETS
CDCA8	4	HALLMARK_E2F_TARGETS
MAD2L1	4	HALLMARK_E2F_TARGETS
TCF19	4	HALLMARK_E2F_TARGETS
CDCA3	4	HALLMARK_E2F_TARGETS
UBR7	4	HALLMARK_E2F_TARGETS
CIT	4	HALLMARK_E2F_TARGETS
MCM2	4	HALLMARK_E2F_TARGETS
GINS3	4	HALLMARK_E2F_TARGETS
POLD1	4	HALLMARK_E2F_TARGETS
MXD3	4	HALLMARK_E2F_TARGETS
MMS22L	4	HALLMARK_E2F_TARGETS
SLBP	4	HALLMARK_E2F_TARGETS
TACC3	4	HALLMARK_E2F_TARGETS
DUT	4	HALLMARK_E2F_TARGETS
RACGAP1	4	HALLMARK_E2F_TARGETS
NCAPD2	4	HALLMARK_E2F_TARGETS
CENPM	4	HALLMARK_E2F_TARGETS
MCM6	4	HALLMARK_E2F_TARGETS
KIF2C	4	HALLMARK_E2F_TARGETS
HMMR	4	HALLMARK_E2F_TARGETS
HUS1	4	HALLMARK_E2F_TARGETS
TRIP13	4	HALLMARK_E2F_TARGETS
ASF1A	4	HALLMARK_E2F_TARGETS
PLK1	4	HALLMARK_E2F_TARGETS
CENPE	4	HALLMARK_E2F_TARGETS
RPA1	4	HALLMARK_E2F_TARGETS
