# Supplementary material for: Single-cell transcriptomic analysis of hematopoietic progenitor cells from patients with systemic lupus erythematosus reveals interferon-inducible reprogramming in early progenitors
Source: Front Immunol. 2024 May 8;15:1383358. doi: 10.3389/fimmu.2024.1383358 (PMC11109438; doi:10.3389/fimmu.2024.1383358)
Supplement: Supplementary file 5 [file Table_4.xlsx]

## Sheet: Sheet1
Supplementary Table 4. Lists of genes presented in Figure 3 heatmaps (SLE BM vs healthy BM comparisons)
Gene	Cluster	Enriched GSEA term
ADAR	3	HALLMARK_INTERFERON_ALPHA_RESPONSE, HALLMARK_INTERFERON_GAMMA_RESPONSE, REACTOME_INTERFERON_SIGNALING,GOBP_RESPONSE_TO_TYPE_I_INTERFERON
BST2	3	HALLMARK_INTERFERON_ALPHA_RESPONSE, HALLMARK_INTERFERON_GAMMA_RESPONSE, REACTOME_INTERFERON_SIGNALING,GOBP_RESPONSE_TO_TYPE_I_INTERFERON
CDC37	3	HALLMARK_INTERFERON_ALPHA_RESPONSE, HALLMARK_INTERFERON_GAMMA_RESPONSE, REACTOME_INTERFERON_SIGNALING,GOBP_RESPONSE_TO_TYPE_I_INTERFERON
CFH	3	HALLMARK_INTERFERON_ALPHA_RESPONSE, HALLMARK_INTERFERON_GAMMA_RESPONSE, REACTOME_INTERFERON_SIGNALING,GOBP_RESPONSE_TO_TYPE_I_INTERFERON
CMPK2	3	HALLMARK_INTERFERON_ALPHA_RESPONSE, HALLMARK_INTERFERON_GAMMA_RESPONSE, REACTOME_INTERFERON_SIGNALING,GOBP_RESPONSE_TO_TYPE_I_INTERFERON
CMTR1	3	HALLMARK_INTERFERON_ALPHA_RESPONSE, HALLMARK_INTERFERON_GAMMA_RESPONSE, REACTOME_INTERFERON_SIGNALING,GOBP_RESPONSE_TO_TYPE_I_INTERFERON
DDX58	3	HALLMARK_INTERFERON_ALPHA_RESPONSE, HALLMARK_INTERFERON_GAMMA_RESPONSE, REACTOME_INTERFERON_SIGNALING,GOBP_RESPONSE_TO_TYPE_I_INTERFERON
EIF2AK2	3	HALLMARK_INTERFERON_ALPHA_RESPONSE, HALLMARK_INTERFERON_GAMMA_RESPONSE, REACTOME_INTERFERON_SIGNALING,GOBP_RESPONSE_TO_TYPE_I_INTERFERON
EPSTI1	3	HALLMARK_INTERFERON_ALPHA_RESPONSE, HALLMARK_INTERFERON_GAMMA_RESPONSE, REACTOME_INTERFERON_SIGNALING,GOBP_RESPONSE_TO_TYPE_I_INTERFERON
HERC5	3	HALLMARK_INTERFERON_ALPHA_RESPONSE, HALLMARK_INTERFERON_GAMMA_RESPONSE, REACTOME_INTERFERON_SIGNALING,GOBP_RESPONSE_TO_TYPE_I_INTERFERON
HERC6	3	HALLMARK_INTERFERON_ALPHA_RESPONSE, HALLMARK_INTERFERON_GAMMA_RESPONSE, REACTOME_INTERFERON_SIGNALING,GOBP_RESPONSE_TO_TYPE_I_INTERFERON
HLA-DQA1	3	HALLMARK_INTERFERON_ALPHA_RESPONSE, HALLMARK_INTERFERON_GAMMA_RESPONSE, REACTOME_INTERFERON_SIGNALING,GOBP_RESPONSE_TO_TYPE_I_INTERFERON
IFI44	3	HALLMARK_INTERFERON_ALPHA_RESPONSE, HALLMARK_INTERFERON_GAMMA_RESPONSE, REACTOME_INTERFERON_SIGNALING,GOBP_RESPONSE_TO_TYPE_I_INTERFERON
IFI44L	3	HALLMARK_INTERFERON_ALPHA_RESPONSE, HALLMARK_INTERFERON_GAMMA_RESPONSE, REACTOME_INTERFERON_SIGNALING,GOBP_RESPONSE_TO_TYPE_I_INTERFERON
IFI6	3	HALLMARK_INTERFERON_ALPHA_RESPONSE, HALLMARK_INTERFERON_GAMMA_RESPONSE, REACTOME_INTERFERON_SIGNALING,GOBP_RESPONSE_TO_TYPE_I_INTERFERON
IFIT2	3	HALLMARK_INTERFERON_ALPHA_RESPONSE, HALLMARK_INTERFERON_GAMMA_RESPONSE, REACTOME_INTERFERON_SIGNALING,GOBP_RESPONSE_TO_TYPE_I_INTERFERON
IFIT3	3	HALLMARK_INTERFERON_ALPHA_RESPONSE, HALLMARK_INTERFERON_GAMMA_RESPONSE, REACTOME_INTERFERON_SIGNALING,GOBP_RESPONSE_TO_TYPE_I_INTERFERON
IFIT5	3	HALLMARK_INTERFERON_ALPHA_RESPONSE, HALLMARK_INTERFERON_GAMMA_RESPONSE, REACTOME_INTERFERON_SIGNALING,GOBP_RESPONSE_TO_TYPE_I_INTERFERON
IFITM1	3	HALLMARK_INTERFERON_ALPHA_RESPONSE, HALLMARK_INTERFERON_GAMMA_RESPONSE, REACTOME_INTERFERON_SIGNALING,GOBP_RESPONSE_TO_TYPE_I_INTERFERON
IRF4	3	HALLMARK_INTERFERON_ALPHA_RESPONSE, HALLMARK_INTERFERON_GAMMA_RESPONSE, REACTOME_INTERFERON_SIGNALING,GOBP_RESPONSE_TO_TYPE_I_INTERFERON
IRF7	3	HALLMARK_INTERFERON_ALPHA_RESPONSE, HALLMARK_INTERFERON_GAMMA_RESPONSE, REACTOME_INTERFERON_SIGNALING,GOBP_RESPONSE_TO_TYPE_I_INTERFERON
ISG15	3	HALLMARK_INTERFERON_ALPHA_RESPONSE, HALLMARK_INTERFERON_GAMMA_RESPONSE, REACTOME_INTERFERON_SIGNALING,GOBP_RESPONSE_TO_TYPE_I_INTERFERON
ISG20	3	HALLMARK_INTERFERON_ALPHA_RESPONSE, HALLMARK_INTERFERON_GAMMA_RESPONSE, REACTOME_INTERFERON_SIGNALING,GOBP_RESPONSE_TO_TYPE_I_INTERFERON
KPNA2	3	HALLMARK_INTERFERON_ALPHA_RESPONSE, HALLMARK_INTERFERON_GAMMA_RESPONSE, REACTOME_INTERFERON_SIGNALING,GOBP_RESPONSE_TO_TYPE_I_INTERFERON
LAP3	3	HALLMARK_INTERFERON_ALPHA_RESPONSE, HALLMARK_INTERFERON_GAMMA_RESPONSE, REACTOME_INTERFERON_SIGNALING,GOBP_RESPONSE_TO_TYPE_I_INTERFERON
LATS2	3	HALLMARK_INTERFERON_ALPHA_RESPONSE, HALLMARK_INTERFERON_GAMMA_RESPONSE, REACTOME_INTERFERON_SIGNALING,GOBP_RESPONSE_TO_TYPE_I_INTERFERON
LSM14A	3	HALLMARK_INTERFERON_ALPHA_RESPONSE, HALLMARK_INTERFERON_GAMMA_RESPONSE, REACTOME_INTERFERON_SIGNALING,GOBP_RESPONSE_TO_TYPE_I_INTERFERON
LY6E	3	HALLMARK_INTERFERON_ALPHA_RESPONSE, HALLMARK_INTERFERON_GAMMA_RESPONSE, REACTOME_INTERFERON_SIGNALING,GOBP_RESPONSE_TO_TYPE_I_INTERFERON
MX1	3	HALLMARK_INTERFERON_ALPHA_RESPONSE, HALLMARK_INTERFERON_GAMMA_RESPONSE, REACTOME_INTERFERON_SIGNALING,GOBP_RESPONSE_TO_TYPE_I_INTERFERON
NUP50	3	HALLMARK_INTERFERON_ALPHA_RESPONSE, HALLMARK_INTERFERON_GAMMA_RESPONSE, REACTOME_INTERFERON_SIGNALING,GOBP_RESPONSE_TO_TYPE_I_INTERFERON
NUP85	3	HALLMARK_INTERFERON_ALPHA_RESPONSE, HALLMARK_INTERFERON_GAMMA_RESPONSE, REACTOME_INTERFERON_SIGNALING,GOBP_RESPONSE_TO_TYPE_I_INTERFERON
NUP93	3	HALLMARK_INTERFERON_ALPHA_RESPONSE, HALLMARK_INTERFERON_GAMMA_RESPONSE, REACTOME_INTERFERON_SIGNALING,GOBP_RESPONSE_TO_TYPE_I_INTERFERON
OAS1	3	HALLMARK_INTERFERON_ALPHA_RESPONSE, HALLMARK_INTERFERON_GAMMA_RESPONSE, REACTOME_INTERFERON_SIGNALING,GOBP_RESPONSE_TO_TYPE_I_INTERFERON
OAS2	3	HALLMARK_INTERFERON_ALPHA_RESPONSE, HALLMARK_INTERFERON_GAMMA_RESPONSE, REACTOME_INTERFERON_SIGNALING,GOBP_RESPONSE_TO_TYPE_I_INTERFERON
OAS3	3	HALLMARK_INTERFERON_ALPHA_RESPONSE, HALLMARK_INTERFERON_GAMMA_RESPONSE, REACTOME_INTERFERON_SIGNALING,GOBP_RESPONSE_TO_TYPE_I_INTERFERON
PARP9	3	HALLMARK_INTERFERON_ALPHA_RESPONSE, HALLMARK_INTERFERON_GAMMA_RESPONSE, REACTOME_INTERFERON_SIGNALING,GOBP_RESPONSE_TO_TYPE_I_INTERFERON
PDE12	3	HALLMARK_INTERFERON_ALPHA_RESPONSE, HALLMARK_INTERFERON_GAMMA_RESPONSE, REACTOME_INTERFERON_SIGNALING,GOBP_RESPONSE_TO_TYPE_I_INTERFERON
PELI1	3	HALLMARK_INTERFERON_ALPHA_RESPONSE, HALLMARK_INTERFERON_GAMMA_RESPONSE, REACTOME_INTERFERON_SIGNALING,GOBP_RESPONSE_TO_TYPE_I_INTERFERON
PIM1	3	HALLMARK_INTERFERON_ALPHA_RESPONSE, HALLMARK_INTERFERON_GAMMA_RESPONSE, REACTOME_INTERFERON_SIGNALING,GOBP_RESPONSE_TO_TYPE_I_INTERFERON
PLSCR1	3	HALLMARK_INTERFERON_ALPHA_RESPONSE, HALLMARK_INTERFERON_GAMMA_RESPONSE, REACTOME_INTERFERON_SIGNALING,GOBP_RESPONSE_TO_TYPE_I_INTERFERON
PML	3	HALLMARK_INTERFERON_ALPHA_RESPONSE, HALLMARK_INTERFERON_GAMMA_RESPONSE, REACTOME_INTERFERON_SIGNALING,GOBP_RESPONSE_TO_TYPE_I_INTERFERON
PSMA2	3	HALLMARK_INTERFERON_ALPHA_RESPONSE, HALLMARK_INTERFERON_GAMMA_RESPONSE, REACTOME_INTERFERON_SIGNALING,GOBP_RESPONSE_TO_TYPE_I_INTERFERON
PSMB2	3	HALLMARK_INTERFERON_ALPHA_RESPONSE, HALLMARK_INTERFERON_GAMMA_RESPONSE, REACTOME_INTERFERON_SIGNALING,GOBP_RESPONSE_TO_TYPE_I_INTERFERON
RAE1	3	HALLMARK_INTERFERON_ALPHA_RESPONSE, HALLMARK_INTERFERON_GAMMA_RESPONSE, REACTOME_INTERFERON_SIGNALING,GOBP_RESPONSE_TO_TYPE_I_INTERFERON
RBCK1	3	HALLMARK_INTERFERON_ALPHA_RESPONSE, HALLMARK_INTERFERON_GAMMA_RESPONSE, REACTOME_INTERFERON_SIGNALING,GOBP_RESPONSE_TO_TYPE_I_INTERFERON
RSAD2	3	HALLMARK_INTERFERON_ALPHA_RESPONSE, HALLMARK_INTERFERON_GAMMA_RESPONSE, REACTOME_INTERFERON_SIGNALING,GOBP_RESPONSE_TO_TYPE_I_INTERFERON
SEH1L	3	HALLMARK_INTERFERON_ALPHA_RESPONSE, HALLMARK_INTERFERON_GAMMA_RESPONSE, REACTOME_INTERFERON_SIGNALING,GOBP_RESPONSE_TO_TYPE_I_INTERFERON
STAT2	3	HALLMARK_INTERFERON_ALPHA_RESPONSE, HALLMARK_INTERFERON_GAMMA_RESPONSE, REACTOME_INTERFERON_SIGNALING,GOBP_RESPONSE_TO_TYPE_I_INTERFERON
TBK1	3	HALLMARK_INTERFERON_ALPHA_RESPONSE, HALLMARK_INTERFERON_GAMMA_RESPONSE, REACTOME_INTERFERON_SIGNALING,GOBP_RESPONSE_TO_TYPE_I_INTERFERON
TRAF3	3	HALLMARK_INTERFERON_ALPHA_RESPONSE, HALLMARK_INTERFERON_GAMMA_RESPONSE, REACTOME_INTERFERON_SIGNALING,GOBP_RESPONSE_TO_TYPE_I_INTERFERON
TRIM14	3	HALLMARK_INTERFERON_ALPHA_RESPONSE, HALLMARK_INTERFERON_GAMMA_RESPONSE, REACTOME_INTERFERON_SIGNALING,GOBP_RESPONSE_TO_TYPE_I_INTERFERON
TRIM56	3	HALLMARK_INTERFERON_ALPHA_RESPONSE, HALLMARK_INTERFERON_GAMMA_RESPONSE, REACTOME_INTERFERON_SIGNALING,GOBP_RESPONSE_TO_TYPE_I_INTERFERON
UBE2E1	3	HALLMARK_INTERFERON_ALPHA_RESPONSE, HALLMARK_INTERFERON_GAMMA_RESPONSE, REACTOME_INTERFERON_SIGNALING,GOBP_RESPONSE_TO_TYPE_I_INTERFERON
USP18	3	HALLMARK_INTERFERON_ALPHA_RESPONSE, HALLMARK_INTERFERON_GAMMA_RESPONSE, REACTOME_INTERFERON_SIGNALING,GOBP_RESPONSE_TO_TYPE_I_INTERFERON
VAMP8	3	HALLMARK_INTERFERON_ALPHA_RESPONSE, HALLMARK_INTERFERON_GAMMA_RESPONSE, REACTOME_INTERFERON_SIGNALING,GOBP_RESPONSE_TO_TYPE_I_INTERFERON
XAF1	3	HALLMARK_INTERFERON_ALPHA_RESPONSE, HALLMARK_INTERFERON_GAMMA_RESPONSE, REACTOME_INTERFERON_SIGNALING,GOBP_RESPONSE_TO_TYPE_I_INTERFERON
IFI6	4	REACTOME_INTERFERON_ALPHA_BETA_SIGNALING
MX2	4	REACTOME_INTERFERON_ALPHA_BETA_SIGNALING
ISG15	4	REACTOME_INTERFERON_ALPHA_BETA_SIGNALING
XAF1	4	REACTOME_INTERFERON_ALPHA_BETA_SIGNALING
IRF5	4	REACTOME_INTERFERON_ALPHA_BETA_SIGNALING
RSAD2	4	REACTOME_INTERFERON_ALPHA_BETA_SIGNALING
OAS1	4	REACTOME_INTERFERON_ALPHA_BETA_SIGNALING
MX1	4	REACTOME_INTERFERON_ALPHA_BETA_SIGNALING
STAT2	4	REACTOME_INTERFERON_ALPHA_BETA_SIGNALING
IFITM1	4	REACTOME_INTERFERON_ALPHA_BETA_SIGNALING
OAS2	4	REACTOME_INTERFERON_ALPHA_BETA_SIGNALING
IRF7	4	REACTOME_INTERFERON_ALPHA_BETA_SIGNALING
IFIT3	4	REACTOME_INTERFERON_ALPHA_BETA_SIGNALING
OAS3	4	REACTOME_INTERFERON_ALPHA_BETA_SIGNALING
GBP2	4	REACTOME_INTERFERON_ALPHA_BETA_SIGNALING
KPNA1	4	REACTOME_INTERFERON_ALPHA_BETA_SIGNALING
IFNAR2	4	REACTOME_INTERFERON_ALPHA_BETA_SIGNALING
USP18	4	REACTOME_INTERFERON_ALPHA_BETA_SIGNALING
PSMB8	4	REACTOME_INTERFERON_ALPHA_BETA_SIGNALING
ADAR	5	HALLMARK_INTERFERON_GAMMA_RESPONSE, HALLMARK_INTERFERON_ALPHA_RESPONSE, REACTOME_INTERFERON_GAMMA_SIGNALING, REACTOME_INTERFERON_ALPHA_BETA_SIGNALING
CDKN1A	5	HALLMARK_INTERFERON_GAMMA_RESPONSE, HALLMARK_INTERFERON_ALPHA_RESPONSE, REACTOME_INTERFERON_GAMMA_SIGNALING, REACTOME_INTERFERON_ALPHA_BETA_SIGNALING
CMPK2	5	HALLMARK_INTERFERON_GAMMA_RESPONSE, HALLMARK_INTERFERON_ALPHA_RESPONSE, REACTOME_INTERFERON_GAMMA_SIGNALING, REACTOME_INTERFERON_ALPHA_BETA_SIGNALING
DHX58	5	HALLMARK_INTERFERON_GAMMA_RESPONSE, HALLMARK_INTERFERON_ALPHA_RESPONSE, REACTOME_INTERFERON_GAMMA_SIGNALING, REACTOME_INTERFERON_ALPHA_BETA_SIGNALING
EGR1	5	HALLMARK_INTERFERON_GAMMA_RESPONSE, HALLMARK_INTERFERON_ALPHA_RESPONSE, REACTOME_INTERFERON_GAMMA_SIGNALING, REACTOME_INTERFERON_ALPHA_BETA_SIGNALING
EPSTI1	5	HALLMARK_INTERFERON_GAMMA_RESPONSE, HALLMARK_INTERFERON_ALPHA_RESPONSE, REACTOME_INTERFERON_GAMMA_SIGNALING, REACTOME_INTERFERON_ALPHA_BETA_SIGNALING
HLA-DQA1	5	HALLMARK_INTERFERON_GAMMA_RESPONSE, HALLMARK_INTERFERON_ALPHA_RESPONSE, REACTOME_INTERFERON_GAMMA_SIGNALING, REACTOME_INTERFERON_ALPHA_BETA_SIGNALING
HLA-DQB1	5	HALLMARK_INTERFERON_GAMMA_RESPONSE, HALLMARK_INTERFERON_ALPHA_RESPONSE, REACTOME_INTERFERON_GAMMA_SIGNALING, REACTOME_INTERFERON_ALPHA_BETA_SIGNALING
HLA-DQB2	5	HALLMARK_INTERFERON_GAMMA_RESPONSE, HALLMARK_INTERFERON_ALPHA_RESPONSE, REACTOME_INTERFERON_GAMMA_SIGNALING, REACTOME_INTERFERON_ALPHA_BETA_SIGNALING
HLA-DRA	5	HALLMARK_INTERFERON_GAMMA_RESPONSE, HALLMARK_INTERFERON_ALPHA_RESPONSE, REACTOME_INTERFERON_GAMMA_SIGNALING, REACTOME_INTERFERON_ALPHA_BETA_SIGNALING
HLA-DRB1	5	HALLMARK_INTERFERON_GAMMA_RESPONSE, HALLMARK_INTERFERON_ALPHA_RESPONSE, REACTOME_INTERFERON_GAMMA_SIGNALING, REACTOME_INTERFERON_ALPHA_BETA_SIGNALING
IFI44	5	HALLMARK_INTERFERON_GAMMA_RESPONSE, HALLMARK_INTERFERON_ALPHA_RESPONSE, REACTOME_INTERFERON_GAMMA_SIGNALING, REACTOME_INTERFERON_ALPHA_BETA_SIGNALING
IFI44L	5	HALLMARK_INTERFERON_GAMMA_RESPONSE, HALLMARK_INTERFERON_ALPHA_RESPONSE, REACTOME_INTERFERON_GAMMA_SIGNALING, REACTOME_INTERFERON_ALPHA_BETA_SIGNALING
IFI6	5	HALLMARK_INTERFERON_GAMMA_RESPONSE, HALLMARK_INTERFERON_ALPHA_RESPONSE, REACTOME_INTERFERON_GAMMA_SIGNALING, REACTOME_INTERFERON_ALPHA_BETA_SIGNALING
IFIT2	5	HALLMARK_INTERFERON_GAMMA_RESPONSE, HALLMARK_INTERFERON_ALPHA_RESPONSE, REACTOME_INTERFERON_GAMMA_SIGNALING, REACTOME_INTERFERON_ALPHA_BETA_SIGNALING
IFITM1	5	HALLMARK_INTERFERON_GAMMA_RESPONSE, HALLMARK_INTERFERON_ALPHA_RESPONSE, REACTOME_INTERFERON_GAMMA_SIGNALING, REACTOME_INTERFERON_ALPHA_BETA_SIGNALING
IRF1	5	HALLMARK_INTERFERON_GAMMA_RESPONSE, HALLMARK_INTERFERON_ALPHA_RESPONSE, REACTOME_INTERFERON_GAMMA_SIGNALING, REACTOME_INTERFERON_ALPHA_BETA_SIGNALING
IRF4	5	HALLMARK_INTERFERON_GAMMA_RESPONSE, HALLMARK_INTERFERON_ALPHA_RESPONSE, REACTOME_INTERFERON_GAMMA_SIGNALING, REACTOME_INTERFERON_ALPHA_BETA_SIGNALING
IRF7	5	HALLMARK_INTERFERON_GAMMA_RESPONSE, HALLMARK_INTERFERON_ALPHA_RESPONSE, REACTOME_INTERFERON_GAMMA_SIGNALING, REACTOME_INTERFERON_ALPHA_BETA_SIGNALING
IRF8	5	HALLMARK_INTERFERON_GAMMA_RESPONSE, HALLMARK_INTERFERON_ALPHA_RESPONSE, REACTOME_INTERFERON_GAMMA_SIGNALING, REACTOME_INTERFERON_ALPHA_BETA_SIGNALING
ISG15	5	HALLMARK_INTERFERON_GAMMA_RESPONSE, HALLMARK_INTERFERON_ALPHA_RESPONSE, REACTOME_INTERFERON_GAMMA_SIGNALING, REACTOME_INTERFERON_ALPHA_BETA_SIGNALING
JAK2	5	HALLMARK_INTERFERON_GAMMA_RESPONSE, HALLMARK_INTERFERON_ALPHA_RESPONSE, REACTOME_INTERFERON_GAMMA_SIGNALING, REACTOME_INTERFERON_ALPHA_BETA_SIGNALING
MT2A	5	HALLMARK_INTERFERON_GAMMA_RESPONSE, HALLMARK_INTERFERON_ALPHA_RESPONSE, REACTOME_INTERFERON_GAMMA_SIGNALING, REACTOME_INTERFERON_ALPHA_BETA_SIGNALING
MX1	5	HALLMARK_INTERFERON_GAMMA_RESPONSE, HALLMARK_INTERFERON_ALPHA_RESPONSE, REACTOME_INTERFERON_GAMMA_SIGNALING, REACTOME_INTERFERON_ALPHA_BETA_SIGNALING
NFKBIA	5	HALLMARK_INTERFERON_GAMMA_RESPONSE, HALLMARK_INTERFERON_ALPHA_RESPONSE, REACTOME_INTERFERON_GAMMA_SIGNALING, REACTOME_INTERFERON_ALPHA_BETA_SIGNALING
NOD1	5	HALLMARK_INTERFERON_GAMMA_RESPONSE, HALLMARK_INTERFERON_ALPHA_RESPONSE, REACTOME_INTERFERON_GAMMA_SIGNALING, REACTOME_INTERFERON_ALPHA_BETA_SIGNALING
OAS2	5	HALLMARK_INTERFERON_GAMMA_RESPONSE, HALLMARK_INTERFERON_ALPHA_RESPONSE, REACTOME_INTERFERON_GAMMA_SIGNALING, REACTOME_INTERFERON_ALPHA_BETA_SIGNALING
OGFR	5	HALLMARK_INTERFERON_GAMMA_RESPONSE, HALLMARK_INTERFERON_ALPHA_RESPONSE, REACTOME_INTERFERON_GAMMA_SIGNALING, REACTOME_INTERFERON_ALPHA_BETA_SIGNALING
P2RY14	5	HALLMARK_INTERFERON_GAMMA_RESPONSE, HALLMARK_INTERFERON_ALPHA_RESPONSE, REACTOME_INTERFERON_GAMMA_SIGNALING, REACTOME_INTERFERON_ALPHA_BETA_SIGNALING
PARP9	5	HALLMARK_INTERFERON_GAMMA_RESPONSE, HALLMARK_INTERFERON_ALPHA_RESPONSE, REACTOME_INTERFERON_GAMMA_SIGNALING, REACTOME_INTERFERON_ALPHA_BETA_SIGNALING
PIAS1	5	HALLMARK_INTERFERON_GAMMA_RESPONSE, HALLMARK_INTERFERON_ALPHA_RESPONSE, REACTOME_INTERFERON_GAMMA_SIGNALING, REACTOME_INTERFERON_ALPHA_BETA_SIGNALING
PRKCD	5	HALLMARK_INTERFERON_GAMMA_RESPONSE, HALLMARK_INTERFERON_ALPHA_RESPONSE, REACTOME_INTERFERON_GAMMA_SIGNALING, REACTOME_INTERFERON_ALPHA_BETA_SIGNALING
PSMA2	5	HALLMARK_INTERFERON_GAMMA_RESPONSE, HALLMARK_INTERFERON_ALPHA_RESPONSE, REACTOME_INTERFERON_GAMMA_SIGNALING, REACTOME_INTERFERON_ALPHA_BETA_SIGNALING
PSMA3	5	HALLMARK_INTERFERON_GAMMA_RESPONSE, HALLMARK_INTERFERON_ALPHA_RESPONSE, REACTOME_INTERFERON_GAMMA_SIGNALING, REACTOME_INTERFERON_ALPHA_BETA_SIGNALING
PSMB9	5	HALLMARK_INTERFERON_GAMMA_RESPONSE, HALLMARK_INTERFERON_ALPHA_RESPONSE, REACTOME_INTERFERON_GAMMA_SIGNALING, REACTOME_INTERFERON_ALPHA_BETA_SIGNALING
PSME1	5	HALLMARK_INTERFERON_GAMMA_RESPONSE, HALLMARK_INTERFERON_ALPHA_RESPONSE, REACTOME_INTERFERON_GAMMA_SIGNALING, REACTOME_INTERFERON_ALPHA_BETA_SIGNALING
PTPN1	5	HALLMARK_INTERFERON_GAMMA_RESPONSE, HALLMARK_INTERFERON_ALPHA_RESPONSE, REACTOME_INTERFERON_GAMMA_SIGNALING, REACTOME_INTERFERON_ALPHA_BETA_SIGNALING
PTPN2	5	HALLMARK_INTERFERON_GAMMA_RESPONSE, HALLMARK_INTERFERON_ALPHA_RESPONSE, REACTOME_INTERFERON_GAMMA_SIGNALING, REACTOME_INTERFERON_ALPHA_BETA_SIGNALING
RBCK1	5	HALLMARK_INTERFERON_GAMMA_RESPONSE, HALLMARK_INTERFERON_ALPHA_RESPONSE, REACTOME_INTERFERON_GAMMA_SIGNALING, REACTOME_INTERFERON_ALPHA_BETA_SIGNALING
SAMD9L	5	HALLMARK_INTERFERON_GAMMA_RESPONSE, HALLMARK_INTERFERON_ALPHA_RESPONSE, REACTOME_INTERFERON_GAMMA_SIGNALING, REACTOME_INTERFERON_ALPHA_BETA_SIGNALING
SAMHD1	5	HALLMARK_INTERFERON_GAMMA_RESPONSE, HALLMARK_INTERFERON_ALPHA_RESPONSE, REACTOME_INTERFERON_GAMMA_SIGNALING, REACTOME_INTERFERON_ALPHA_BETA_SIGNALING
SOCS1	5	HALLMARK_INTERFERON_GAMMA_RESPONSE, HALLMARK_INTERFERON_ALPHA_RESPONSE, REACTOME_INTERFERON_GAMMA_SIGNALING, REACTOME_INTERFERON_ALPHA_BETA_SIGNALING
SOCS3	5	HALLMARK_INTERFERON_GAMMA_RESPONSE, HALLMARK_INTERFERON_ALPHA_RESPONSE, REACTOME_INTERFERON_GAMMA_SIGNALING, REACTOME_INTERFERON_ALPHA_BETA_SIGNALING
SP110	5	HALLMARK_INTERFERON_GAMMA_RESPONSE, HALLMARK_INTERFERON_ALPHA_RESPONSE, REACTOME_INTERFERON_GAMMA_SIGNALING, REACTOME_INTERFERON_ALPHA_BETA_SIGNALING
STAT1	5	HALLMARK_INTERFERON_GAMMA_RESPONSE, HALLMARK_INTERFERON_ALPHA_RESPONSE, REACTOME_INTERFERON_GAMMA_SIGNALING, REACTOME_INTERFERON_ALPHA_BETA_SIGNALING
SUMO1	5	HALLMARK_INTERFERON_GAMMA_RESPONSE, HALLMARK_INTERFERON_ALPHA_RESPONSE, REACTOME_INTERFERON_GAMMA_SIGNALING, REACTOME_INTERFERON_ALPHA_BETA_SIGNALING
TAP1	5	HALLMARK_INTERFERON_GAMMA_RESPONSE, HALLMARK_INTERFERON_ALPHA_RESPONSE, REACTOME_INTERFERON_GAMMA_SIGNALING, REACTOME_INTERFERON_ALPHA_BETA_SIGNALING
TAPBP	5	HALLMARK_INTERFERON_GAMMA_RESPONSE, HALLMARK_INTERFERON_ALPHA_RESPONSE, REACTOME_INTERFERON_GAMMA_SIGNALING, REACTOME_INTERFERON_ALPHA_BETA_SIGNALING
TNFAIP3	5	HALLMARK_INTERFERON_GAMMA_RESPONSE, HALLMARK_INTERFERON_ALPHA_RESPONSE, REACTOME_INTERFERON_GAMMA_SIGNALING, REACTOME_INTERFERON_ALPHA_BETA_SIGNALING
TRAFD1	5	HALLMARK_INTERFERON_GAMMA_RESPONSE, HALLMARK_INTERFERON_ALPHA_RESPONSE, REACTOME_INTERFERON_GAMMA_SIGNALING, REACTOME_INTERFERON_ALPHA_BETA_SIGNALING
TRIM25	5	HALLMARK_INTERFERON_GAMMA_RESPONSE, HALLMARK_INTERFERON_ALPHA_RESPONSE, REACTOME_INTERFERON_GAMMA_SIGNALING, REACTOME_INTERFERON_ALPHA_BETA_SIGNALING
TRIM8	5	HALLMARK_INTERFERON_GAMMA_RESPONSE, HALLMARK_INTERFERON_ALPHA_RESPONSE, REACTOME_INTERFERON_GAMMA_SIGNALING, REACTOME_INTERFERON_ALPHA_BETA_SIGNALING
TXNIP	5	HALLMARK_INTERFERON_GAMMA_RESPONSE, HALLMARK_INTERFERON_ALPHA_RESPONSE, REACTOME_INTERFERON_GAMMA_SIGNALING, REACTOME_INTERFERON_ALPHA_BETA_SIGNALING
VAMP8	5	HALLMARK_INTERFERON_GAMMA_RESPONSE, HALLMARK_INTERFERON_ALPHA_RESPONSE, REACTOME_INTERFERON_GAMMA_SIGNALING, REACTOME_INTERFERON_ALPHA_BETA_SIGNALING
