# Supplementary material for: Single-cell transcriptomic analysis of hematopoietic progenitor cells from patients with systemic lupus erythematosus reveals interferon-inducible reprogramming in early progenitors
Source: Front Immunol. 2024 May 8;15:1383358. doi: 10.3389/fimmu.2024.1383358 (PMC11109438; doi:10.3389/fimmu.2024.1383358)
Supplement: Supplementary file 6 [file Table_5.xlsx]

## Sheet: Sheet1
Supplementary Table 5. Differential TF activity between SLE BM and healthy BM in regulon 0 (p<0.05)
TF regulatory network	p_val	avg_log2FC	pct.1	pct.2
ELF1 (3643g)	4.49e-05	0.03	1	1
ETS2 (3298g)	0.000143453	0.04	1	1
ILF2-extended (2697g)	0.000300786	0.03	1	1
BCLAF1 (2540g)	0.000704996	0.03	1	1
IRF7 (524g)	0.00104151	0.01	1	1
GATA2-extended (2835g)	0.00109747	0.03	1	1
TFAP4-extended (22g)	0.00173851	-0.01	0.24	0.468
KLF12 (1014g)	0.00236778	-0.02	1	1
NR1I3-extended (138g)	0.00237551	0	0.36	0.597
ERG (1782g)	0.0029956	0.03	1	1
STAT5A-extended (1868g)	0.00319371	0.03	1	1
ZNF563 (90g)	0.00342601	0	0.24	0.519
JUND-extended (16g)	0.00458318	0.09	1	0.987
SOX13-extended (64g)	0.00564873	-0.01	0.34	0.545
PURA (26g)	0.00654259	0	0.08	0.286
ELK3 (2749g)	0.0071058	0.03	1	1
IKZF1 (193g)	0.00742747	0.02	1	1
NKX3-1 (27g)	0.00780947	0	0.06	0.247
ZNF132 (47g)	0.00838366	0	0	0.13
STAT3 (86g)	0.00853404	-0.01	1	0.987
ZNF594 (36g)	0.00871215	0	0.16	0.39
NFATC3-extended (41g)	0.00903575	-0.01	0.22	0.416
PHF21A (285g)	0.0106588	-0.01	1	1
CHD1 (12g)	0.0134756	-0.05	0.66	0.753
HSF1-extended (26g)	0.0137012	0	0.46	0.247
ZBTB8B (70g)	0.0146919	0	0.08	0.247
FOXP1-extended (27g)	0.0150331	-0.02	0.58	0.753
CRX (239g)	0.0150684	0	0.48	0.61
MYCN (18g)	0.015659	0.01	0.3	0.13
E2F3 (2735g)	0.0157132	0.02	1	1
NR2C2 (86g)	0.0191273	-0.01	0.68	0.792
GATA1 (121g)	0.0203625	0.01	0.92	0.779
ZNF610 (17g)	0.0220898	-0.01	0.1	0.26
NR3C1 (2808g)	0.0224734	0.02	1	1
SMAD3 (22g)	0.0225391	0	0.04	0.182
ETV6 (1952g)	0.0263781	0.01	1	1
ZNF425 (42g)	0.0265726	0	0.1	0.26
MYBL2 (269g)	0.0282743	0.01	1	0.987
IRF9 (68g)	0.0283055	0.01	0.76	0.727
SALL2 (35g)	0.0306607	0	0.04	0.169
KMT2B (506g)	0.0322228	0	1	1
ZBTB11 (620g)	0.0326218	-0.01	1	1
PAX2-extended (74g)	0.0343767	0	0.22	0.39
NFATC2 (50g)	0.0361081	0	0.8	0.623
ZFHX3 (94g)	0.0376616	-0.01	0.74	0.922
BACH2 (105g)	0.0412828	-0.01	0.9	0.974
ZBTB43-extended (76g)	0.0413972	-0.01	0.74	0.909
ZBTB20 (195g)	0.0461949	-0.01	1	0.987
KLF3-extended (913g)	0.0475618	-0.01	1	1
